# Supplementary material for: 3-(1-Naphth­yl)-N-phenyl­oxirane-2-carboxamide
Source: Acta Crystallogr Sect E Struct Rep Online. 2009 Nov 21;65(Pt 12):o3137. doi: 10.1107/S1600536809048752 (PMC2971758; doi:10.1107/S1600536809048752)
Supplement: Supplementary file 1 [file e-65-o3137-sup1.cif]

##############################################################################
###                                                                        ###
###        Electronic paper (Acta Crystallographica Section E)             ###
###                                                                        ###
##############################################################################
#                                                                            #
# This CIF contains the data in a paper accepted for publication in Acta     #
# Crystallographica Section E. It conforms to the requirements of Notes      #
# for Authors for Section E, and has been peer reviewed under the auspices   #
# of the IUCr Commission on Journals.                                        #
#                                                                            #
# Full details of the Crystallographic Information File format               #
# are given in the paper "The Crystallographic Information File (CIF):       #
# a New Standard Archive File for Crystallography" by S. R. Hall, F. H.      #
# Allen and I. D. Brown [Acta Cryst. (1991), A47, 655-685].                  #
#                                                                            #
# The current version of the core CIF dictionary is obtainable from          #
# ftp://ftp.iucr.org/pub/cif_core.dic. The current version number is 2.4.    #
#                                                                            #
# Software is freely available for graphical display of the structure(s) in  #
# this CIF.  For information consult the CIF home page http://www.iucr.org/  #
# cif/home.html                                                              #
#                                                                            #
# This file may be used for bona fide research purposes within the           #
# scientific community so long as proper attribution is given to the journal # 
# article from which it was obtained.                                        #
#                                                                            #
##############################################################################
                                             
data_global
_audit_creation_method     'SHELXL-97'
_journal_date_recd_electronic     2009-11-16
_journal_date_accepted     2009-11-16
_journal_name_full     'Acta Crystallographica, Section E'
_journal_year     2009
_journal_volume     65
_journal_issue     12
_journal_page_first     o3137
_journal_page_last     o3137
_journal_paper_category     QO
_journal_coeditor_code     XU2678
_publ_contact_author_name     'Tai-Ran Kang'
_publ_contact_author_address
;
College of Chemistry and Chemical Engineering
China West Normal University
Nanchong 637002
People's Republic of China
;
_publ_contact_author_email     'kangtairan@yahoo.com.cn'
_publ_contact_author_fax     ?
_publ_contact_author_phone     ?
_publ_section_title
;
3-(1-Naphthyl)-<i>N</i>-phenyloxirane-2-carboxamide
;
loop_
    _publ_author_name
    _publ_author_address
    'Lian-Mei Chen'
;
College of Chemistry and Chemical Engineering,
China West Normal University
Nanchong 637002
People's Republic of China
;
    'Tai-Ran Kang'
;
College of Chemistry and Chemical Engineering,
China West Normal University
Nanchong 637002
People's Republic of China
;
data_I
_audit_creation_method     SHELXL-97
_chemical_name_systematic
;
3-(1-Naphthyl)-<i>N</i>-phenyloxirane-2-carboxamide
;
_chemical_name_common     ?
_chemical_formula_moiety     'C19 H15 N O2'
_chemical_formula_sum     'C19 H15 N O2'
_chemical_formula_iupac     'C19 H15 N O2'
_chemical_formula_weight     289.32
_chemical_melting_point     ?
_symmetry_cell_setting     Orthorhombic
_symmetry_space_group_name_H-M     'P 21 21 21'
_symmetry_space_group_name_Hall     'P 2ac 2ab'
loop_
    _symmetry_equiv_pos_as_xyz
    'x, y, z'
    '-x+1/2, -y, z+1/2'
    'x+1/2, -y+1/2, -z'
    '-x, y+1/2, -z+1/2'
_cell_length_a     6.62890(10)
_cell_length_b     10.03500(10)
_cell_length_c     23.2033(3)
_cell_angle_alpha     90.00
_cell_angle_beta     90.00
_cell_angle_gamma     90.00
_cell_volume     1543.51(3)
_cell_formula_units_Z     4
_cell_measurement_reflns_used     9381
_cell_measurement_theta_min     3.8050
_cell_measurement_theta_max     72.1080
_cell_measurement_temperature     290(2)
_exptl_crystal_description     block
_exptl_crystal_colour     colorless
_exptl_crystal_size_max     0.40
_exptl_crystal_size_mid     0.36
_exptl_crystal_size_min     0.30
_exptl_crystal_density_diffrn     1.245
_exptl_crystal_density_meas     ?
_exptl_crystal_density_method     'not measured'
_exptl_crystal_F_000     608
_exptl_absorpt_coefficient_mu     0.648
_exptl_absorpt_correction_type     'multi-scan'
_exptl_absorpt_process_details
;
(CrysAlis Pro; Oxford Diffraction, 2009)
;
_exptl_absorpt_correction_T_min     0.7817
_exptl_absorpt_correction_T_max     0.8294
_exptl_special_details
;
;
_diffrn_ambient_temperature     290(2)
_diffrn_radiation_type     CuK\a
_diffrn_radiation_wavelength     1.54184
_diffrn_radiation_source     'Enhance Ultra (Cu) X-ray Source'
_diffrn_radiation_monochromator     'mirror'
_diffrn_measurement_device_type     'Oxford Diffraction Gemini S Ultra'
_diffrn_measurement_method     '\w scans'
_diffrn_detector_area_resol_mean     15.9149
_diffrn_reflns_number     13761
_diffrn_reflns_av_R_equivalents     0.0313
_diffrn_reflns_av_sigmaI/netI     0.0139
_diffrn_reflns_theta_min     3.81
_diffrn_reflns_theta_max     72.27
_diffrn_reflns_theta_full     72.27
_diffrn_measured_fraction_theta_max     0.998
_diffrn_measured_fraction_theta_full     0.998
_diffrn_reflns_limit_h_min     -6
_diffrn_reflns_limit_h_max     8
_diffrn_reflns_limit_k_min     -12
_diffrn_reflns_limit_k_max     12
_diffrn_reflns_limit_l_min     -26
_diffrn_reflns_limit_l_max     28
_diffrn_standards_number     0
_diffrn_standards_interval_count     ?
_diffrn_standards_interval_time     ?
_diffrn_standards_decay_%     ?
_refine_special_details
;
Refinement of <i>F</i>^2^ against ALL reflections. The weighted <i>R</i>-factor
<i>wR</i> and goodness of fit <i>S</i> are based on <i>F</i>^2^, conventional
<i>R</i>-factors <i>R</i> are based on <i>F</i>, with <i>F</i> set to zero for
negative <i>F</i>^2^. The threshold expression of <i>F</i>^2^ >
\s(<i>F</i>^2^) is used only for calculating <i>R</i>-factors(gt) <i>etc</i>.
and is not relevant to the choice of reflections for refinement.
<i>R</i>-factors based on <i>F</i>^2^ are statistically about twice as large
as those based on <i>F</i>, and <i>R</i>- factors based on ALL data will be
even larger.
;
_reflns_number_total     1783
_reflns_number_gt     1641
_reflns_threshold_expression     I>2sigma(I)
_refine_ls_structure_factor_coef     Fsqd
_refine_ls_matrix_type     full
_refine_ls_R_factor_all     0.0342
_refine_ls_R_factor_gt     0.0320
_refine_ls_wR_factor_gt     0.0916
_refine_ls_wR_factor_ref     0.0930
_refine_ls_goodness_of_fit_ref     1.081
_refine_ls_restrained_S_all     1.081
_refine_ls_number_reflns     1783
_refine_ls_number_parameters     203
_refine_ls_number_restraints     0
_refine_ls_hydrogen_treatment     mixed
_refine_ls_weighting_scheme     calc
_refine_ls_weighting_details
         'calc w=1/[\s^2^(Fo^2^)+(0.0641P)^2^+0.0314P] where P=(Fo^2^+2Fc^2^)/3'
_atom_sites_solution_hydrogens     geom
_atom_sites_solution_primary     direct
_atom_sites_solution_secondary     difmap
_refine_ls_shift/su_max     0.000
_refine_ls_shift/su_mean     0.000
_refine_diff_density_max     0.078
_refine_diff_density_min     -0.127
_refine_ls_extinction_method     none
_refine_ls_extinction_coef     ?
loop_
    _atom_type_symbol
    _atom_type_description
    _atom_type_scat_dispersion_real
    _atom_type_scat_dispersion_imag
    _atom_type_scat_source
    'C' 'C' 0.0181 0.0091
                         'International Tables Vol C Tables 4.2.6.8 and 6.1.1.4'
    'H' 'H' 0.0000 0.0000
                         'International Tables Vol C Tables 4.2.6.8 and 6.1.1.4'
    'N' 'N' 0.0311 0.0180
                         'International Tables Vol C Tables 4.2.6.8 and 6.1.1.4'
    'O' 'O' 0.0492 0.0322
                         'International Tables Vol C Tables 4.2.6.8 and 6.1.1.4'
_computing_data_collection     'CrysAlis Pro (Oxford Diffraction, 2009)'
_computing_cell_refinement     'CrysAlis Pro (Oxford Diffraction, 2009)'
_computing_data_reduction     'CrysAlis Pro (Oxford Diffraction, 2009)'
_computing_structure_solution     'SHELXS97 (Sheldrick, 2008)'
_computing_structure_refinement     'SHELXL97 (Sheldrick, 2008)'
_computing_molecular_graphics     'ORTEP-3 (Farrugia, 1997)'
_computing_publication_material     'SHELXL97 (Sheldrick, 2008)'
loop_
    _atom_site_type_symbol
    _atom_site_label
    _atom_site_fract_x
    _atom_site_fract_y
    _atom_site_fract_z
    _atom_site_U_iso_or_equiv
    _atom_site_adp_type
    _atom_site_calc_flag
    _atom_site_refinement_flags
    _atom_site_occupancy
    _atom_site_disorder_assembly
    _atom_site_disorder_group
    O O1 1.20270(19) 0.10810(12) 0.82723(5) 0.0681(3) Uani d . 1 . .
    O O2 1.0096(2) 0.38001(11) 0.74225(7) 0.0738(4) Uani d . 1 . .
    N N1 0.8951(2) 0.16688(13) 0.74912(6) 0.0534(3) Uani d . 1 . .
    H H4 0.926(3) 0.092(2) 0.7622(8) 0.065(5) Uiso d . 1 . .
    C C1 0.3564(3) 0.1625(3) 0.65510(8) 0.0820(6) Uani d . 1 . .
    H H1 0.2376 0.1592 0.6339 0.098 Uiso calc R 1 . .
    C C2 0.4104(3) 0.0578(2) 0.68938(9) 0.0750(5) Uani d . 1 . .
    H H2 0.3275 -0.0168 0.6917 0.090 Uiso calc R 1 . .
    C C3 0.5874(3) 0.06219(17) 0.72067(8) 0.0619(4) Uani d . 1 . .
    H H3 0.6224 -0.0090 0.7443 0.074 Uiso calc R 1 . .
    C C4 0.7135(2) 0.17226(15) 0.71700(6) 0.0521(3) Uani d . 1 . .
    C C5 0.6590(3) 0.27941(19) 0.68282(8) 0.0659(4) Uani d . 1 . .
    H H5 0.7411 0.3543 0.6804 0.079 Uiso calc R 1 . .
    C C6 0.4786(3) 0.2728(2) 0.65216(9) 0.0806(6) Uani d . 1 . .
    H H6 0.4402 0.3445 0.6292 0.097 Uiso calc R 1 . .
    C C7 1.0258(2) 0.26612(14) 0.75961(7) 0.0523(3) Uani d . 1 . .
    C C8 1.2046(2) 0.23071(15) 0.79612(7) 0.0558(4) Uani d . 1 . .
    H H8 1.3359 0.2573 0.7805 0.067 Uiso calc R 1 . .
    C C9 1.1896(2) 0.23005(17) 0.85940(8) 0.0597(4) Uani d . 1 . .
    H H9 1.3135 0.2555 0.8797 0.072 Uiso calc R 1 . .
    C C10 0.9999(3) 0.25565(18) 0.89182(7) 0.0588(4) Uani d . 1 . .
    C C11 0.8539(3) 0.1600(2) 0.89662(8) 0.0738(5) Uani d . 1 . .
    H H11 0.8689 0.0791 0.8776 0.089 Uiso calc R 1 . .
    C C12 0.6808(3) 0.1835(3) 0.93030(9) 0.0855(7) Uani d . 1 . .
    H H12 0.5819 0.1181 0.9330 0.103 Uiso calc R 1 . .
    C C13 0.6567(3) 0.2994(3) 0.95855(9) 0.0854(7) Uani d . 1 . .
    H H13 0.5414 0.3127 0.9807 0.103 Uiso calc R 1 . .
    C C14 0.8028(3) 0.4013(2) 0.95534(7) 0.0718(5) Uani d . 1 . .
    C C15 0.9780(3) 0.38002(19) 0.92061(7) 0.0587(4) Uani d . 1 . .
    C C16 1.1212(3) 0.4825(2) 0.91701(8) 0.0690(4) Uani d . 1 . .
    H H16 1.2345 0.4710 0.8939 0.083 Uiso calc R 1 . .
    C C17 1.0979(4) 0.5988(3) 0.94673(10) 0.0880(6) Uani d . 1 . .
    H H17 1.1938 0.6659 0.9432 0.106 Uiso calc R 1 . .
    C C18 0.9322(5) 0.6176(3) 0.98222(11) 0.1012(8) Uani d . 1 . .
    H H18 0.9205 0.6956 1.0036 0.121 Uiso calc R 1 . .
    C C19 0.7874(4) 0.5231(3) 0.98595(9) 0.0927(7) Uani d . 1 . .
    H H19 0.6752 0.5383 1.0091 0.111 Uiso calc R 1 . .
loop_
    _atom_site_aniso_label
    _atom_site_aniso_U_11
    _atom_site_aniso_U_22
    _atom_site_aniso_U_33
    _atom_site_aniso_U_12
    _atom_site_aniso_U_13
    _atom_site_aniso_U_23
    O1 0.0674(7) 0.0523(6) 0.0846(7) 0.0119(6) -0.0146(6) -0.0057(5)
    O2 0.0694(7) 0.0412(6) 0.1109(10) -0.0041(6) -0.0195(7) 0.0016(6)
    N1 0.0506(7) 0.0396(6) 0.0700(7) -0.0001(5) -0.0054(6) -0.0003(6)
    C1 0.0604(10) 0.1084(17) 0.0771(11) 0.0011(11) -0.0134(9) -0.0229(12)
    C2 0.0523(9) 0.0768(12) 0.0960(13) -0.0071(9) 0.0031(9) -0.0250(11)
    C3 0.0518(8) 0.0524(8) 0.0814(10) -0.0007(7) 0.0049(7) -0.0099(8)
    C4 0.0486(8) 0.0488(7) 0.0590(8) 0.0025(7) 0.0020(6) -0.0085(6)
    C5 0.0660(10) 0.0609(9) 0.0707(9) -0.0014(8) -0.0075(8) 0.0042(8)
    C6 0.0768(12) 0.0928(14) 0.0722(11) 0.0095(12) -0.0161(10) 0.0058(10)
    C7 0.0491(8) 0.0411(7) 0.0666(8) 0.0019(6) -0.0003(7) -0.0092(6)
    C8 0.0455(7) 0.0464(7) 0.0754(9) 0.0041(7) -0.0016(7) -0.0099(7)
    C9 0.0476(8) 0.0591(8) 0.0725(9) 0.0031(7) -0.0106(7) -0.0094(7)
    C10 0.0505(8) 0.0687(9) 0.0571(8) 0.0000(8) -0.0086(7) 0.0031(7)
    C11 0.0653(10) 0.0803(12) 0.0757(10) -0.0129(10) -0.0124(9) 0.0083(10)
    C12 0.0612(11) 0.1093(17) 0.0859(13) -0.0194(13) -0.0057(10) 0.0263(13)
    C13 0.0564(11) 0.131(2) 0.0693(10) 0.0054(12) 0.0082(9) 0.0238(12)
    C14 0.0595(10) 0.1020(14) 0.0539(8) 0.0149(11) 0.0018(7) 0.0095(9)
    C15 0.0531(8) 0.0723(10) 0.0505(7) 0.0054(8) -0.0034(6) 0.0030(7)
    C16 0.0660(10) 0.0751(11) 0.0658(9) -0.0003(9) -0.0002(8) -0.0080(9)
    C17 0.0988(16) 0.0799(13) 0.0853(12) -0.0038(13) -0.0017(12) -0.0181(11)
    C18 0.120(2) 0.1003(17) 0.0831(13) 0.0244(18) 0.0033(14) -0.0278(13)
    C19 0.0897(15) 0.1226(19) 0.0658(10) 0.0355(16) 0.0118(11) -0.0050(12)
_geom_special_details
;
All e.s.d.'s (except the e.s.d. in the dihedral angle between two l.s. planes)
are estimated using the full covariance matrix. The cell e.s.d.'s are taken
into account individually in the estimation of e.s.d.'s in distances, angles
and torsion angles; correlations between e.s.d.'s in cell parameters are only
used when they are defined by crystal symmetry. An approximate (isotropic)
treatment of cell e.s.d.'s is used for estimating e.s.d.'s involving l.s.
planes.
;
loop_
    _geom_bond_atom_site_label_1
    _geom_bond_atom_site_label_2
    _geom_bond_site_symmetry_2
    _geom_bond_distance
    _geom_bond_publ_flag
    O1 C8 . 1.4266(19) ?
    O1 C9 . 1.436(2) ?
    O2 C7 . 1.217(2) ?
    N1 C7 . 1.342(2) ?
    N1 C4 . 1.417(2) ?
    N1 H4 . 0.84(2) ?
    C1 C2 . 1.365(3) ?
    C1 C6 . 1.373(3) ?
    C1 H1 . 0.9300 ?
    C2 C3 . 1.381(3) ?
    C2 H2 . 0.9300 ?
    C3 C4 . 1.388(2) ?
    C3 H3 . 0.9300 ?
    C4 C5 . 1.384(2) ?
    C5 C6 . 1.393(3) ?
    C5 H5 . 0.9300 ?
    C6 H6 . 0.9300 ?
    C7 C8 . 1.499(2) ?
    C8 C9 . 1.472(2) ?
    C8 H8 . 0.9800 ?
    C9 C10 . 1.488(2) ?
    C9 H9 . 0.9800 ?
    C10 C11 . 1.367(3) ?
    C10 C15 . 1.423(2) ?
    C11 C12 . 1.408(3) ?
    C11 H11 . 0.9300 ?
    C12 C13 . 1.345(4) ?
    C12 H12 . 0.9300 ?
    C13 C14 . 1.410(3) ?
    C13 H13 . 0.9300 ?
    C14 C19 . 1.417(4) ?
    C14 C15 . 1.429(2) ?
    C15 C16 . 1.402(3) ?
    C16 C17 . 1.364(3) ?
    C16 H16 . 0.9300 ?
    C17 C18 . 1.386(4) ?
    C17 H17 . 0.9300 ?
    C18 C19 . 1.352(4) ?
    C18 H18 . 0.9300 ?
    C19 H19 . 0.9300 ?
loop_
    _geom_angle_atom_site_label_1
    _geom_angle_atom_site_label_2
    _geom_angle_atom_site_label_3
    _geom_angle_site_symmetry_1
    _geom_angle_site_symmetry_3
    _geom_angle
    _geom_angle_publ_flag
    C8 O1 C9 . . 61.87(10) ?
    C7 N1 C4 . . 127.99(14) ?
    C7 N1 H4 . . 116.1(15) ?
    C4 N1 H4 . . 115.8(15) ?
    C2 C1 C6 . . 119.65(18) ?
    C2 C1 H1 . . 120.2 ?
    C6 C1 H1 . . 120.2 ?
    C1 C2 C3 . . 120.29(19) ?
    C1 C2 H2 . . 119.9 ?
    C3 C2 H2 . . 119.9 ?
    C2 C3 C4 . . 120.33(18) ?
    C2 C3 H3 . . 119.8 ?
    C4 C3 H3 . . 119.8 ?
    C5 C4 C3 . . 119.75(15) ?
    C5 C4 N1 . . 123.56(15) ?
    C3 C4 N1 . . 116.68(14) ?
    C4 C5 C6 . . 118.67(18) ?
    C4 C5 H5 . . 120.7 ?
    C6 C5 H5 . . 120.7 ?
    C1 C6 C5 . . 121.3(2) ?
    C1 C6 H6 . . 119.4 ?
    C5 C6 H6 . . 119.4 ?
    O2 C7 N1 . . 125.45(15) ?
    O2 C7 C8 . . 118.66(14) ?
    N1 C7 C8 . . 115.89(13) ?
    O1 C8 C9 . . 59.38(10) ?
    O1 C8 C7 . . 118.91(13) ?
    C9 C8 C7 . . 120.76(13) ?
    O1 C8 H8 . . 115.4 ?
    C9 C8 H8 . . 115.4 ?
    C7 C8 H8 . . 115.4 ?
    O1 C9 C8 . . 58.75(10) ?
    O1 C9 C10 . . 117.46(15) ?
    C8 C9 C10 . . 124.10(14) ?
    O1 C9 H9 . . 114.9 ?
    C8 C9 H9 . . 114.9 ?
    C10 C9 H9 . . 114.9 ?
    C11 C10 C15 . . 120.32(16) ?
    C11 C10 C9 . . 121.23(17) ?
    C15 C10 C9 . . 118.36(15) ?
    C10 C11 C12 . . 120.3(2) ?
    C10 C11 H11 . . 119.8 ?
    C12 C11 H11 . . 119.8 ?
    C13 C12 C11 . . 120.8(2) ?
    C13 C12 H12 . . 119.6 ?
    C11 C12 H12 . . 119.6 ?
    C12 C13 C14 . . 121.31(19) ?
    C12 C13 H13 . . 119.3 ?
    C14 C13 H13 . . 119.3 ?
    C13 C14 C19 . . 123.3(2) ?
    C13 C14 C15 . . 118.65(19) ?
    C19 C14 C15 . . 118.0(2) ?
    C16 C15 C10 . . 123.11(16) ?
    C16 C15 C14 . . 118.30(18) ?
    C10 C15 C14 . . 118.59(17) ?
    C17 C16 C15 . . 121.4(2) ?
    C17 C16 H16 . . 119.3 ?
    C15 C16 H16 . . 119.3 ?
    C16 C17 C18 . . 120.5(2) ?
    C16 C17 H17 . . 119.8 ?
    C18 C17 H17 . . 119.8 ?
    C19 C18 C17 . . 120.4(2) ?
    C19 C18 H18 . . 119.8 ?
    C17 C18 H18 . . 119.8 ?
    C18 C19 C14 . . 121.4(2) ?
    C18 C19 H19 . . 119.3 ?
    C14 C19 H19 . . 119.3 ?
loop_
    _geom_torsion_atom_site_label_1
    _geom_torsion_atom_site_label_2
    _geom_torsion_atom_site_label_3
    _geom_torsion_atom_site_label_4
    _geom_torsion_site_symmetry_1
    _geom_torsion_site_symmetry_2
    _geom_torsion_site_symmetry_3
    _geom_torsion_site_symmetry_4
    _geom_torsion
    _geom_torsion_publ_flag
    C6 C1 C2 C3 . . . . -0.4(3) ?
    C1 C2 C3 C4 . . . . -0.8(3) ?
    C2 C3 C4 C5 . . . . 1.5(2) ?
    C2 C3 C4 N1 . . . . -178.11(15) ?
    C7 N1 C4 C5 . . . . 11.2(2) ?
    C7 N1 C4 C3 . . . . -169.22(16) ?
    C3 C4 C5 C6 . . . . -0.9(3) ?
    N1 C4 C5 C6 . . . . 178.69(16) ?
    C2 C1 C6 C5 . . . . 1.0(3) ?
    C4 C5 C6 C1 . . . . -0.4(3) ?
    C4 N1 C7 O2 . . . . -0.7(3) ?
    C4 N1 C7 C8 . . . . 179.01(13) ?
    C9 O1 C8 C7 . . . . -110.62(15) ?
    O2 C7 C8 O1 . . . . 165.96(15) ?
    N1 C7 C8 O1 . . . . -13.7(2) ?
    O2 C7 C8 C9 . . . . 96.3(2) ?
    N1 C7 C8 C9 . . . . -83.36(18) ?
    C8 O1 C9 C10 . . . . 115.07(16) ?
    C7 C8 C9 O1 . . . . 107.55(15) ?
    O1 C8 C9 C10 . . . . -103.91(18) ?
    C7 C8 C9 C10 . . . . 3.6(2) ?
    O1 C9 C10 C11 . . . . 7.8(2) ?
    C8 C9 C10 C11 . . . . 77.1(2) ?
    O1 C9 C10 C15 . . . . -175.59(13) ?
    C8 C9 C10 C15 . . . . -106.34(18) ?
    C15 C10 C11 C12 . . . . -0.3(3) ?
    C9 C10 C11 C12 . . . . 176.26(16) ?
    C10 C11 C12 C13 . . . . -0.5(3) ?
    C11 C12 C13 C14 . . . . 0.2(3) ?
    C12 C13 C14 C19 . . . . -177.7(2) ?
    C12 C13 C14 C15 . . . . 0.8(3) ?
    C11 C10 C15 C16 . . . . -179.42(17) ?
    C9 C10 C15 C16 . . . . 4.0(2) ?
    C11 C10 C15 C14 . . . . 1.2(2) ?
    C9 C10 C15 C14 . . . . -175.40(14) ?
    C13 C14 C15 C16 . . . . 179.15(17) ?
    C19 C14 C15 C16 . . . . -2.3(2) ?
    C13 C14 C15 C10 . . . . -1.5(2) ?
    C19 C14 C15 C10 . . . . 177.07(16) ?
    C10 C15 C16 C17 . . . . -177.89(18) ?
    C14 C15 C16 C17 . . . . 1.5(3) ?
    C15 C16 C17 C18 . . . . 1.1(4) ?
    C16 C17 C18 C19 . . . . -2.7(4) ?
    C17 C18 C19 C14 . . . . 1.8(4) ?
    C13 C14 C19 C18 . . . . 179.2(2) ?
    C15 C14 C19 C18 . . . . 0.7(3) ?
loop_
    _geom_hbond_atom_site_label_D
    _geom_hbond_atom_site_label_H
    _geom_hbond_atom_site_label_A
    _geom_hbond_site_symmetry_A
    _geom_hbond_distance_DH
    _geom_hbond_distance_HA
    _geom_hbond_distance_DA
    _geom_hbond_angle_DHA
    N1 H4 O2 4_746 0.84(2) 2.17(2) 2.9540(10)
                                            155.7(18)
    C5 H5 O1 4_756 0.93 2.58 3.431(2) 152.5(3)
