# Supplementary material for: 3-(1-Naphth­yl)-N-phenyl­oxirane-2-carboxamide
Source: Acta Crystallogr Sect E Struct Rep Online. 2009 Nov 21;65(Pt 12):o3137. doi: 10.1107/S1600536809048752 (PMC2971758; doi:10.1107/S1600536809048752)
Supplement: Supplementary file 2 [file e-65-o3137-Isup2.hkl]

# 
# h,k,l, Fc-squared, Fo-squared, sigma(Fo-squared) and status flag 
# 
data_I
_shelx_title ' 091114 in P2(1)2(1)2(1)' 
_shelx_refln_list_code          4 
_shelx_F_calc_maximum      101.36 
_exptl_crystal_F_000       608.00 
_reflns_d_resolution_high  0.8094 
 
loop_ 
 _symmetry_equiv_pos_as_xyz 
 'x, y, z' 
 '-x+1/2, -y, z+1/2' 
 'x+1/2, -y+1/2, -z' 
 '-x, y+1/2, -z+1/2' 
 
_cell_length_a     6.6289 
_cell_length_b    10.0350 
_cell_length_c    23.2033 
_cell_angle_alpha  90.000 
_cell_angle_beta   90.000 
_cell_angle_gamma  90.000 
 
_shelx_F_squared_multiplier     1.000 
 
loop_ 
 _refln_index_h 
 _refln_index_k 
 _refln_index_l 
 _refln_F_squared_calc 
 _refln_F_squared_meas 
 _refln_F_squared_sigma 
 _refln_observed_status 
   2   0   0       14.04       11.81      0.81 o 
   4   0   0        0.46        0.92      0.74 o 
   6   0   0      223.96      249.98      2.70 o 
   8   0   0        0.20        0.27      0.45 o 
   1   1   0      634.34      649.61      4.97 o 
   2   1   0      458.76      466.38      7.56 o 
   3   1   0     1021.37     1057.52     13.40 o 
   4   1   0      916.21      992.88     15.81 o 
   5   1   0        5.91        5.39      0.75 o 
   6   1   0      250.21      279.75      4.99 o 
   7   1   0       29.95       33.63      1.30 o 
   8   1   0        0.11       -0.13      0.49 o 
   0   2   0     8756.20     8031.71     42.52 o 
   1   2   0       48.12       55.40      1.40 o 
   2   2   0        0.00        0.72      0.35 o 
   3   2   0     1022.65     1052.31     14.01 o 
   4   2   0      209.98      223.25      1.93 o 
   5   2   0      106.58      112.63      2.19 o 
   6   2   0      322.32      351.84      6.23 o 
   7   2   0        0.08        0.45      0.58 o 
   8   2   0        0.12        0.39      0.69 o 
   1   3   0        0.47        1.10      0.27 o 
   2   3   0      781.83      794.81     13.44 o 
   3   3   0        0.33        1.06      0.43 o 
   4   3   0      115.32      112.73      1.46 o 
   5   3   0       30.93       34.55      0.91 o 
   6   3   0       11.62       11.11      0.78 o 
   7   3   0        3.96        4.53      0.65 o 
   0   4   0      272.10      256.96     10.50 o 
   1   4   0     1206.07     1253.12      6.50 o 
   2   4   0       81.57      109.67      3.39 o 
   3   4   0       30.31       28.72      1.22 o 
   4   4   0        0.68        1.06      0.56 o 
   5   4   0      104.12      110.77      3.51 o 
   6   4   0       16.44       16.21      0.81 o 
   7   4   0        0.57        0.45      0.45 o 
   1   5   0      146.16      183.21      3.60 o 
   2   5   0      726.35      801.52     17.80 o 
   3   5   0        1.84        1.18      1.11 o 
   4   5   0       14.51       13.32      1.38 o 
   5   5   0       15.55       16.65      0.71 o 
   6   5   0        8.54       10.03      0.60 o 
   7   5   0        0.42        1.02      0.40 o 
   0   6   0      279.10      307.40      4.69 o 
   1   6   0       24.35       29.36      2.18 o 
   2   6   0      243.05      243.98      8.24 o 
   3   6   0       10.28        8.03      1.58 o 
   4   6   0      146.09      142.67      2.40 o 
   5   6   0      170.96      170.06      2.72 o 
   6   6   0       15.67       13.80      0.82 o 
   7   6   0        9.22       10.75      0.77 o 
   1   7   0      203.65      179.78      4.88 o 
   2   7   0       45.89       41.75      3.20 o 
   3   7   0        1.15        1.52      0.42 o 
   4   7   0        0.22        0.95      0.50 o 
   5   7   0       64.86       78.80      2.86 o 
   6   7   0        0.11        0.03      0.43 o 
   0   8   0      251.44      253.60      3.14 o 
   1   8   0        3.86        6.57      0.64 o 
   2   8   0       81.45       82.94      1.16 o 
   3   8   0      161.67      152.26      1.46 o 
   4   8   0      211.20      222.63      2.54 o 
   5   8   0       13.06       11.92      0.80 o 
   6   8   0       27.20       27.21      0.74 o 
   1   9   0      346.01      380.85      2.27 o 
   2   9   0        1.48        3.00      0.44 o 
   3   9   0       32.80       35.32      0.82 o 
   4   9   0        0.02        0.08      0.45 o 
   5   9   0        2.16        1.47      0.44 o 
   0  10   0        5.51       10.06      1.21 o 
   1  10   0       20.32       21.84      0.62 o 
   2  10   0       13.43       13.96      0.73 o 
   3  10   0      117.95      122.73      2.49 o 
   4  10   0        0.18        0.35      0.59 o 
   1  11   0       38.46       40.10      0.99 o 
   2  11   0       21.52       20.48      0.70 o 
   3  11   0        2.91        2.73      0.60 o 
   0  12   0        4.02        4.00      0.58 o 
   1  12   0        1.33        0.74      0.37 o 
   1   0   1     2377.99     2430.29     24.55 o 
   2   0   1     1092.08     1123.63      9.99 o 
   3   0   1      398.88      464.48      9.06 o 
   4   0   1       60.03       57.13      3.33 o 
   5   0   1      370.04      379.29      4.62 o 
   6   0   1       19.74       20.11      0.74 o 
   7   0   1        5.07        4.97      0.82 o 
   8   0   1        0.00       -0.10      0.35 o 
   0   1   1     3153.25     3145.19     41.67 o 
   1   1   1     1592.89     1519.73      5.94 o 
   2   1   1      898.26      848.57      4.95 o 
   3   1   1      138.16      139.49      1.74 o 
   4   1   1      184.55      207.51      3.94 o 
   5   1   1       77.69       78.83      2.73 o 
   6   1   1      209.10      230.10      3.34 o 
   7   1   1       36.65       45.04      1.22 o 
   8   1   1        3.79        4.33      0.41 o 
   0   2   1     5219.75     4794.29     85.88 o 
   1   2   1      614.91      576.90      4.38 o 
   2   2   1     2388.03     2448.29     17.16 o 
   3   2   1      249.19      243.53      1.69 o 
   4   2   1      753.79      797.18      5.79 o 
   5   2   1       35.52       36.59      0.76 o 
   6   2   1      127.84      136.62      2.35 o 
   7   2   1       19.84       20.86      0.94 o 
   8   2   1        5.27        6.54      0.57 o 
   0   3   1      619.78      556.75     13.05 o 
   1   3   1       47.52       46.80      0.53 o 
   2   3   1      269.18      281.51      3.22 o 
   3   3   1      579.69      611.50      3.66 o 
   4   3   1      170.88      178.11      1.75 o 
   5   3   1       52.23       51.08      0.95 o 
   6   3   1      106.18      116.19      1.63 o 
   7   3   1       12.35       12.40      0.76 o 
   0   4   1       21.73       29.33      3.42 o 
   1   4   1      637.36      646.63      6.34 o 
   2   4   1      727.05      808.10     13.23 o 
   3   4   1       11.44        9.75      0.71 o 
   4   4   1        6.69        5.61      0.45 o 
   5   4   1       14.43       16.33      0.89 o 
   6   4   1       12.15       12.92      0.47 o 
   7   4   1        5.07        5.01      0.38 o 
   0   5   1        1.32        1.07      0.60 o 
   1   5   1      601.43      628.42     10.21 o 
   2   5   1      165.07      184.15      2.11 o 
   3   5   1        0.73        0.84      0.80 o 
   4   5   1        3.52        3.52      0.51 o 
   5   5   1       11.57       12.75      0.47 o 
   6   5   1       10.81       10.87      0.43 o 
   7   5   1        1.83        1.81      0.32 o 
   0   6   1       46.65       56.72      3.09 o 
   1   6   1       82.10       79.96      1.46 o 
   2   6   1       73.55       68.06      1.65 o 
   3   6   1        1.86        1.29      0.98 o 
   4   6   1       13.52       14.39      0.49 o 
   5   6   1      331.72      330.70      5.83 o 
   6   6   1        5.59        7.71      0.44 o 
   7   6   1        1.66        2.41      0.43 o 
   0   7   1       42.66       38.72      1.64 o 
   1   7   1      408.87      390.77      7.02 o 
   2   7   1       68.02       49.49      2.07 o 
   3   7   1       15.79       15.58      0.45 o 
   4   7   1       77.28       75.13      1.63 o 
   5   7   1        8.41        9.50      0.46 o 
   6   7   1        3.12        2.21      0.33 o 
   0   8   1      132.27      133.53      2.56 o 
   1   8   1      523.99      575.61      3.84 o 
   2   8   1       92.17       93.95      1.15 o 
   3   8   1        9.90        9.84      0.43 o 
   4   8   1        4.01        4.82      0.48 o 
   5   8   1       52.06       53.68      1.11 o 
   6   8   1        0.63        0.65      0.29 o 
   0   9   1        9.91       12.56      0.69 o 
   1   9   1       91.03      108.25      0.98 o 
   2   9   1       32.28       33.17      0.55 o 
   3   9   1        4.86        4.32      0.37 o 
   4   9   1       10.84       12.63      0.44 o 
   5   9   1        7.34        6.54      0.45 o 
   0  10   1      227.33      265.07      2.12 o 
   1  10   1        2.28        1.95      0.31 o 
   2  10   1       96.01      102.06      1.60 o 
   3  10   1        3.49        3.74      0.44 o 
   4  10   1        0.32        0.42      0.42 o 
   0  11   1        0.76        1.04      0.45 o 
   1  11   1       15.32       17.08      0.49 o 
   2  11   1        1.15        1.12      0.32 o 
   3  11   1        4.72        4.54      0.46 o 
   0  12   1        0.27        0.42      0.34 o 
   1  12   1        0.61        0.76      0.34 o 
   0   0   2     3550.83     3268.04     25.14 o 
   1   0   2      291.27      304.72      3.00 o 
   2   0   2      554.22      573.82      5.90 o 
   3   0   2      675.90      705.09      8.71 o 
   4   0   2       78.90       68.44      1.31 o 
   5   0   2        1.54        2.01      0.70 o 
   6   0   2       18.41       15.88      0.96 o 
   7   0   2        2.51        4.17      0.84 o 
   8   0   2        0.20        0.22      0.36 o 
   0   1   2     2499.40     2186.52     15.93 o 
   1   1   2     6959.21     6907.38    146.13 o 
   2   1   2      360.97      347.15      2.69 o 
   3   1   2       95.56       87.27      0.74 o 
   4   1   2      187.37      185.11      2.33 o 
   5   1   2      354.54      374.52      5.59 o 
   6   1   2      199.68      217.87      2.14 o 
   7   1   2        4.03        3.34      0.50 o 
   8   1   2        2.61        3.10      0.36 o 
   0   2   2     3439.22     3050.21     25.00 o 
   1   2   2     1695.07     1709.86     14.06 o 
   2   2   2      959.47     1015.18      9.79 o 
   3   2   2      625.67      617.39      3.96 o 
   4   2   2      180.24      164.57      1.64 o 
   5   2   2       17.90       19.91      0.67 o 
   6   2   2       37.97       40.77      0.82 o 
   7   2   2        4.74        4.48      0.52 o 
   8   2   2        0.08       -0.01      0.46 o 
   0   3   2     1367.64     1419.64     10.52 o 
   1   3   2      106.56      104.19      1.94 o 
   2   3   2      175.32      183.46      1.71 o 
   3   3   2      601.71      617.87      7.93 o 
   4   3   2       32.33       30.16      0.51 o 
   5   3   2       84.47       87.78      0.85 o 
   6   3   2        2.93        3.84      0.45 o 
   7   3   2        5.88        6.14      0.43 o 
   0   4   2       21.38       20.41      0.82 o 
   1   4   2      892.45      955.32     12.00 o 
   2   4   2       27.06       29.04      2.41 o 
   3   4   2       35.96       41.10      0.95 o 
   4   4   2       22.74       20.19      0.64 o 
   5   4   2      154.85      155.46      2.57 o 
   6   4   2        1.69        1.31      0.35 o 
   7   4   2       10.71       11.58      0.50 o 
   0   5   2       79.46       83.35      1.44 o 
   1   5   2      321.15      348.36      2.80 o 
   2   5   2      208.62      212.49      2.32 o 
   3   5   2       29.53       27.95      1.16 o 
   4   5   2       12.52       12.67      0.76 o 
   5   5   2       18.48       16.56      0.50 o 
   6   5   2        8.86        8.99      0.45 o 
   7   5   2        8.05        8.58      0.57 o 
   0   6   2       95.49       93.03      1.94 o 
   1   6   2      342.65      330.12      6.26 o 
   2   6   2        4.02        3.83      0.72 o 
   3   6   2       22.72       21.27      1.49 o 
   4   6   2       39.57       35.17      0.86 o 
   5   6   2       26.26       25.17      0.69 o 
   6   6   2        9.23        8.68      0.44 o 
   7   6   2       13.93       15.44      0.55 o 
   0   7   2       79.64       75.28      2.66 o 
   1   7   2       60.95       52.37      2.34 o 
   2   7   2      247.59      239.53      3.32 o 
   3   7   2        6.70        5.42      0.41 o 
   4   7   2        5.43        5.91      0.41 o 
   5   7   2      119.32      117.90      2.35 o 
   6   7   2       17.05       15.47      0.49 o 
   0   8   2        0.42        1.44      0.48 o 
   1   8   2       94.76       97.33      0.81 o 
   2   8   2      116.79      120.02      1.47 o 
   3   8   2       79.16       79.32      1.17 o 
   4   8   2       99.70      104.39      1.40 o 
   5   8   2       61.80       60.87      1.26 o 
   6   8   2       38.18       41.98      1.39 o 
   0   9   2       72.25       79.60      1.19 o 
   1   9   2      116.88      128.48      1.08 o 
   2   9   2       38.90       40.37      0.63 o 
   3   9   2        1.94        2.16      0.33 o 
   4   9   2        0.65        1.07      0.40 o 
   5   9   2        6.74        6.29      0.36 o 
   0  10   2       56.12       60.18      1.33 o 
   1  10   2       21.10       22.07      0.46 o 
   2  10   2        8.43        7.81      0.43 o 
   3  10   2       52.77       56.38      1.28 o 
   4  10   2       16.75       16.63      0.50 o 
   0  11   2       11.37       10.91      0.91 o 
   1  11   2       15.40       15.04      0.47 o 
   2  11   2        7.59        7.12      0.42 o 
   3  11   2        8.57        8.65      0.51 o 
   0  12   2        1.81        1.04      0.44 o 
   1  12   2        2.87        2.56      0.32 o 
   1   0   3      556.24      521.89      3.05 o 
   2   0   3      712.28      704.07      4.74 o 
   3   0   3      418.98      438.53      4.31 o 
   4   0   3       74.00       67.59      2.27 o 
   5   0   3       21.17       22.52      1.13 o 
   6   0   3      130.24      138.09      2.65 o 
   7   0   3        4.44        5.51      0.99 o 
   8   0   3        7.09        8.98      0.62 o 
   0   1   3      210.82      231.76      3.61 o 
   1   1   3     4313.86     4234.03     25.12 o 
   2   1   3      314.56      314.22      2.02 o 
   3   1   3      692.15      718.93      5.75 o 
   4   1   3       94.64       83.92      0.84 o 
   5   1   3        8.62        7.92      0.58 o 
   6   1   3       48.17       54.52      0.75 o 
   7   1   3       87.80      100.11      1.36 o 
   8   1   3        4.50        5.41      0.40 o 
   0   2   3       53.43       45.46      1.66 o 
   1   2   3     2351.75     2236.27     13.02 o 
   2   2   3      246.35      236.00      2.39 o 
   3   2   3      372.33      391.25      1.93 o 
   4   2   3       71.40       74.31      0.77 o 
   5   2   3      145.99      148.03      1.76 o 
   6   2   3       55.85       57.78      1.13 o 
   7   2   3        5.36        4.89      0.47 o 
   8   2   3        0.22       -0.03      0.37 o 
   0   3   3      122.08      107.45      1.70 o 
   1   3   3       32.75       32.56      1.15 o 
   2   3   3      357.19      383.21      3.49 o 
   3   3   3      150.16      166.65      1.98 o 
   4   3   3      178.97      189.82      2.41 o 
   5   3   3       25.09       22.88      0.44 o 
   6   3   3        6.84        6.53      0.38 o 
   7   3   3        2.08        2.56      0.38 o 
   0   4   3      129.51      112.63      1.67 o 
   1   4   3      134.98      136.24      2.03 o 
   2   4   3       35.01       37.00      0.76 o 
   3   4   3       19.70       19.30      0.74 o 
   4   4   3       25.48       21.36      0.80 o 
   5   4   3       60.06       64.65      1.04 o 
   6   4   3       18.79       19.41      0.53 o 
   7   4   3        5.57        5.32      0.36 o 
   0   5   3       77.28       91.51      2.32 o 
   1   5   3      526.97      563.84      3.02 o 
   2   5   3      239.83      228.66      2.13 o 
   3   5   3        1.10        0.50      0.54 o 
   4   5   3       57.52       53.16      1.28 o 
   5   5   3        8.19        7.26      0.41 o 
   6   5   3       25.29       26.19      0.55 o 
   7   5   3        2.75        3.47      0.32 o 
   0   6   3      247.60      229.27      3.87 o 
   1   6   3       49.82       52.74      1.59 o 
   2   6   3      121.32      112.77      2.06 o 
   3   6   3       19.91       17.31      1.32 o 
   4   6   3       66.78       58.54      0.77 o 
   5   6   3       30.47       25.85      0.79 o 
   6   6   3       43.40       42.94      0.68 o 
   7   6   3        0.37        0.53      0.32 o 
   0   7   3      481.22      517.18     11.98 o 
   1   7   3      154.91      143.56      3.48 o 
   2   7   3       36.62       32.63      1.59 o 
   3   7   3       39.37       36.69      0.85 o 
   4   7   3       17.86       17.98      0.50 o 
   5   7   3       26.66       25.56      0.71 o 
   6   7   3        0.60        0.77      0.32 o 
   0   8   3       84.78       86.69      1.15 o 
   1   8   3       22.16       23.05      0.50 o 
   2   8   3       56.25       53.70      0.77 o 
   3   8   3       16.20       16.55      0.48 o 
   4   8   3       25.03       22.28      0.61 o 
   5   8   3        4.20        4.60      0.38 o 
   6   8   3       20.34       22.66      0.68 o 
   0   9   3       39.38       43.36      0.98 o 
   1   9   3        6.51        6.75      0.36 o 
   2   9   3        4.96        4.63      0.34 o 
   3   9   3        4.81        4.57      0.34 o 
   4   9   3        2.75        2.44      0.36 o 
   5   9   3       23.98       24.35      0.92 o 
   0  10   3       60.33       66.57      1.11 o 
   1  10   3       13.18       12.77      0.44 o 
   2  10   3       20.35       18.72      0.52 o 
   3  10   3        1.97        2.37      0.38 o 
   4  10   3        2.35        2.44      0.33 o 
   0  11   3        7.78        6.01      0.59 o 
   1  11   3        4.85        4.19      0.38 o 
   2  11   3        3.61        4.25      0.34 o 
   3  11   3        3.05        2.82      0.35 o 
   0  12   3        0.03        0.29      0.50 o 
   1  12   3        0.53        0.53      0.34 o 
   0   0   4     2791.81     2487.71     25.89 o 
   1   0   4    10273.34     9990.59    445.19 o 
   2   0   4      340.47      293.95      3.07 o 
   3   0   4     1539.57     1488.63     13.66 o 
   4   0   4       17.13       14.72      0.76 o 
   5   0   4        4.14        4.02      1.31 o 
   6   0   4       98.19      102.80      1.35 o 
   7   0   4      103.22      107.63      2.02 o 
   8   0   4        0.79        0.53      0.47 o 
   0   1   4     2628.28     2434.19     12.27 o 
   1   1   4     2884.93     2739.69     14.48 o 
   2   1   4      402.38      426.25      2.93 o 
   3   1   4     2139.32     2273.86      8.55 o 
   4   1   4      145.60      148.17      1.63 o 
   5   1   4       70.74       69.70      1.72 o 
   6   1   4       44.90       43.42      0.69 o 
   7   1   4       16.45       18.33      0.76 o 
   8   1   4       13.32       15.78      0.59 o 
   0   2   4     1181.45     1217.92      9.04 o 
   1   2   4     3322.70     3188.74     17.58 o 
   2   2   4      124.77      113.08      1.19 o 
   3   2   4       49.69       45.68      0.52 o 
   4   2   4       75.63       73.94      1.00 o 
   5   2   4      233.28      237.68      1.82 o 
   6   2   4       39.15       37.78      0.63 o 
   7   2   4        4.12        4.55      0.46 o 
   8   2   4        1.19        1.05      0.47 o 
   0   3   4      311.82      295.66      3.13 o 
   1   3   4      875.38      890.72      4.93 o 
   2   3   4      232.41      243.76      1.45 o 
   3   3   4       39.04       49.00      0.66 o 
   4   3   4       51.68       45.03      0.93 o 
   5   3   4      213.69      222.60      2.13 o 
   6   3   4        6.01        6.20      0.38 o 
   7   3   4       11.20       11.84      0.63 o 
   0   4   4      599.42      644.60      3.31 o 
   1   4   4      110.17      114.35      2.50 o 
   2   4   4      606.18      613.99      8.86 o 
   3   4   4       15.31       12.93      0.58 o 
   4   4   4       26.09       23.84      0.90 o 
   5   4   4       90.24       96.89      1.09 o 
   6   4   4       13.56       13.93      0.48 o 
   7   4   4        0.09       -0.08      0.30 o 
   0   5   4      267.34      282.19      2.55 o 
   1   5   4      208.33      244.29      2.52 o 
   2   5   4       22.57       23.81      0.78 o 
   3   5   4        6.70        6.64      0.50 o 
   4   5   4      121.42      116.94      3.81 o 
   5   5   4        2.17        2.22      0.35 o 
   6   5   4        1.04        0.53      0.33 o 
   7   5   4        2.36        2.28      0.30 o 
   0   6   4       18.01       18.52      0.89 o 
   1   6   4       70.35       73.97      1.36 o 
   2   6   4       99.01       89.39      1.53 o 
   3   6   4        7.51        6.94      0.97 o 
   4   6   4       18.98       17.27      0.49 o 
   5   6   4       15.06       16.59      0.50 o 
   6   6   4        0.67        1.31      0.33 o 
   7   6   4        3.44        4.24      0.42 o 
   0   7   4       19.52       17.35      1.08 o 
   1   7   4        7.60        6.98      0.70 o 
   2   7   4       88.81       76.51      3.97 o 
   3   7   4       28.42       28.72      0.69 o 
   4   7   4      118.20      121.30      1.97 o 
   5   7   4        3.12        2.71      0.39 o 
   6   7   4       27.59       30.43      0.62 o 
   0   8   4       10.43       10.30      0.64 o 
   1   8   4       77.30       81.06      0.81 o 
   2   8   4       19.94       20.03      0.54 o 
   3   8   4        6.68        6.76      0.41 o 
   4   8   4       77.33       76.12      1.05 o 
   5   8   4        9.45       10.27      0.40 o 
   6   8   4       11.62       10.49      0.46 o 
   0   9   4      679.66      756.07      9.91 o 
   1   9   4       30.70       29.77      0.53 o 
   2   9   4       24.85       22.46      0.50 o 
   3   9   4        9.02        7.57      0.43 o 
   4   9   4        1.14        0.84      0.34 o 
   5   9   4        2.08        1.22      0.25 o 
   0  10   4        0.53        0.80      0.61 o 
   1  10   4       41.66       41.80      0.65 o 
   2  10   4       28.82       29.79      0.63 o 
   3  10   4       12.38       11.59      0.45 o 
   4  10   4       24.00       24.62      1.05 o 
   0  11   4       10.51        7.48      0.70 o 
   1  11   4        4.34        4.34      0.37 o 
   2  11   4        7.46        6.95      0.33 o 
   3  11   4        2.42        2.66      0.35 o 
   0  12   4        0.12        0.29      0.40 o 
   1  12   4        6.46        5.34      0.37 o 
   1   0   5     8627.82     8184.86     28.17 o 
   2   0   5      161.54      137.25      1.11 o 
   3   0   5     1246.66     1336.67     14.64 o 
   4   0   5        0.01        0.60      0.61 o 
   5   0   5       22.94       22.94      1.90 o 
   6   0   5        2.74        3.66      0.46 o 
   7   0   5       27.03       27.83      1.21 o 
   8   0   5        1.78        2.74      0.76 o 
   0   1   5     6274.04     5677.60     49.81 o 
   1   1   5     8618.86     8178.80     60.16 o 
   2   1   5      408.45      416.94      2.32 o 
   3   1   5       20.25       20.24      0.40 o 
   4   1   5       22.50       21.24      0.63 o 
   5   1   5       55.97       52.05      1.88 o 
   6   1   5       34.62       34.78      0.72 o 
   7   1   5        6.23        6.61      0.56 o 
   8   1   5        2.75        3.84      0.53 o 
   0   2   5      524.11      558.69      4.28 o 
   1   2   5     1193.96     1200.53      8.05 o 
   2   2   5       66.68       65.84      0.92 o 
   3   2   5      746.17      765.40      7.82 o 
   4   2   5      206.96      196.66      2.36 o 
   5   2   5       31.30       34.06      0.51 o 
   6   2   5      116.60      131.13      1.14 o 
   7   2   5        2.37        1.96      0.40 o 
   0   3   5      696.72      719.37      7.23 o 
   1   3   5      359.98      375.26      3.18 o 
   2   3   5      261.65      252.89      2.93 o 
   3   3   5       31.11       34.07      0.73 o 
   4   3   5       79.09       72.14      1.04 o 
   5   3   5      243.19      252.47      2.05 o 
   6   3   5       40.38       42.31      0.68 o 
   7   3   5       11.46       12.05      0.52 o 
   0   4   5      204.14      230.37      6.70 o 
   1   4   5      706.77      684.70      9.94 o 
   2   4   5      115.50      125.16      1.52 o 
   3   4   5       27.75       27.56      0.67 o 
   4   4   5       48.53       45.53      1.31 o 
   5   4   5        1.67        2.07      0.30 o 
   6   4   5       17.68       18.41      0.54 o 
   7   4   5        2.50        2.30      0.32 o 
   0   5   5       14.40       13.89      0.74 o 
   1   5   5      210.24      228.92      1.96 o 
   2   5   5       76.14       85.95      1.89 o 
   3   5   5        9.60       10.71      0.54 o 
   4   5   5       56.66       51.22      1.16 o 
   5   5   5        3.86        3.61      0.34 o 
   6   5   5        7.06        7.02      0.39 o 
   7   5   5        1.51        1.34      0.26 o 
   0   6   5      249.59      253.01      3.14 o 
   1   6   5       12.61       12.94      0.76 o 
   2   6   5       11.03        9.79      0.68 o 
   3   6   5       77.41       75.24      3.21 o 
   4   6   5       96.95       97.48      1.45 o 
   5   6   5       43.86       45.07      1.03 o 
   6   6   5       29.34       30.14      0.59 o 
   7   6   5        0.02        0.48      0.41 o 
   0   7   5      192.56      186.02      4.47 o 
   1   7   5        1.77        1.94      0.61 o 
   2   7   5      284.91      268.48      6.53 o 
   3   7   5       41.09       36.23      0.87 o 
   4   7   5        9.42        7.72      0.44 o 
   5   7   5        5.06        4.38      0.36 o 
   6   7   5       14.40       17.49      0.57 o 
   0   8   5      127.21      125.39      1.67 o 
   1   8   5      123.16      122.48      0.93 o 
   2   8   5       11.80       12.26      0.48 o 
   3   8   5       67.74       64.97      1.31 o 
   4   8   5       20.62       18.26      0.65 o 
   5   8   5       17.15       15.12      0.66 o 
   6   8   5       10.88       10.94      0.53 o 
   0   9   5        9.14        8.86      0.68 o 
   1   9   5       23.64       23.81      0.54 o 
   2   9   5       25.23       23.03      0.56 o 
   3   9   5        6.63        5.43      0.40 o 
   4   9   5        3.00        2.50      0.39 o 
   5   9   5        8.54        8.65      0.47 o 
   0  10   5      137.52      154.56      2.98 o 
   1  10   5        4.94        5.78      0.48 o 
   2  10   5       11.42       10.95      0.47 o 
   3  10   5        3.60        4.08      0.34 o 
   4  10   5        6.38        7.07      0.41 o 
   0  11   5        4.65        4.17      0.56 o 
   1  11   5        2.65        2.73      0.37 o 
   2  11   5        3.53        3.68      0.30 o 
   3  11   5       12.09       11.63      0.42 o 
   0  12   5        0.38        0.90      0.39 o 
   1  12   5        0.94        1.58      0.26 o 
   0   0   6     1205.41     1086.32      5.67 o 
   1   0   6       99.28       88.69      0.93 o 
   2   0   6     3629.06     3624.41     29.92 o 
   3   0   6       17.23       20.28      0.47 o 
   4   0   6        5.28        6.63      0.82 o 
   5   0   6        6.97        7.35      0.67 o 
   6   0   6        6.64        6.37      0.51 o 
   7   0   6       14.88       12.60      0.78 o 
   8   0   6       24.76       29.45      1.18 o 
   0   1   6     4961.42     4404.05     40.47 o 
   1   1   6     8851.84     8652.76     55.50 o 
   2   1   6      497.17      511.59      3.70 o 
   3   1   6      247.52      278.51      1.72 o 
   4   1   6      134.54      134.83      1.71 o 
   5   1   6       18.52       17.99      0.48 o 
   6   1   6       17.58       17.00      0.46 o 
   7   1   6       75.94       87.04      1.28 o 
   0   2   6       35.80       38.12      0.72 o 
   1   2   6     1647.64     1671.26      8.01 o 
   2   2   6      113.34      110.34      1.87 o 
   3   2   6      314.27      321.72      3.88 o 
   4   2   6       75.70       78.26      1.24 o 
   5   2   6      546.47      564.60      3.52 o 
   6   2   6        1.24        1.08      0.33 o 
   7   2   6        1.89        2.28      0.42 o 
   0   3   6      104.97      110.40      1.44 o 
   1   3   6     1221.37     1186.23      6.45 o 
   2   3   6       14.43       16.68      0.41 o 
   3   3   6       10.70       11.47      0.42 o 
   4   3   6        3.60        3.67      0.47 o 
   5   3   6       40.01       35.92      0.48 o 
   6   3   6       42.92       38.28      0.62 o 
   7   3   6        2.61        3.35      0.42 o 
   0   4   6      263.42      273.92      2.49 o 
   1   4   6       75.76       79.59      0.97 o 
   2   4   6      114.16      115.80      1.58 o 
   3   4   6       71.88       76.38      0.94 o 
   4   4   6       39.72       37.79      1.06 o 
   5   4   6       55.70       57.23      0.86 o 
   6   4   6        5.54        4.85      0.39 o 
   7   4   6        6.08        5.50      0.40 o 
   0   5   6       25.28       34.46      1.00 o 
   1   5   6      268.39      272.61      5.83 o 
   2   5   6      126.81      121.76      2.43 o 
   3   5   6       21.31       20.94      0.72 o 
   4   5   6      250.93      267.40      3.86 o 
   5   5   6       74.35       77.30      0.89 o 
   6   5   6        5.84        5.13      0.39 o 
   7   5   6        2.11        2.37      0.28 o 
   0   6   6      246.54      267.37      3.96 o 
   1   6   6       18.76       18.53      0.61 o 
   2   6   6      179.91      170.19      5.72 o 
   3   6   6      127.53      126.30      4.37 o 
   4   6   6      105.32      107.14      1.50 o 
   5   6   6       14.35       13.93      0.60 o 
   6   6   6        5.21        4.79      0.41 o 
   0   7   6       24.52       27.37      1.73 o 
   1   7   6       37.43       29.75      1.72 o 
   2   7   6       70.19       67.95      1.26 o 
   3   7   6       45.79       50.24      0.86 o 
   4   7   6       40.75       38.11      0.66 o 
   5   7   6        5.61        5.21      0.40 o 
   6   7   6        5.91        5.11      0.37 o 
   0   8   6       11.98        9.82      0.65 o 
   1   8   6      174.98      178.73      1.43 o 
   2   8   6      225.56      227.12      3.79 o 
   3   8   6        2.96        2.89      0.43 o 
   4   8   6       32.39       29.57      0.68 o 
   5   8   6       10.06       10.86      0.64 o 
   6   8   6       14.31       12.99      0.63 o 
   0   9   6       47.17       52.16      1.26 o 
   1   9   6        7.71        6.04      0.45 o 
   2   9   6        6.48        7.59      0.44 o 
   3   9   6       21.61       20.46      0.83 o 
   4   9   6        1.69        1.35      0.32 o 
   5   9   6        1.26        1.45      0.25 o 
   0  10   6       17.47       16.65      1.03 o 
   1  10   6      173.91      183.69      2.02 o 
   2  10   6        4.34        4.37      0.39 o 
   3  10   6        2.23        2.18      0.31 o 
   4  10   6        1.09        0.58      0.25 o 
   0  11   6        4.00        3.20      0.52 o 
   1  11   6        3.41        2.86      0.34 o 
   2  11   6        9.06        9.33      0.43 o 
   3  11   6        0.01        0.09      0.26 o 
   0  12   6        5.70        6.23      0.49 o 
   1  12   6        3.64        3.84      0.31 o 
   1   0   7     6650.82     6484.40     55.22 o 
   2   0   7        0.47        0.41      0.24 o 
   3   0   7      327.65      372.03      2.25 o 
   4   0   7        0.69        0.74      0.71 o 
   5   0   7       10.84       11.14      0.45 o 
   6   0   7       24.29       27.63      0.82 o 
   7   0   7      173.03      202.06      2.03 o 
   0   1   7     1344.61     1301.70     19.58 o 
   1   1   7       52.73       50.01      0.55 o 
   2   1   7      348.98      343.64      3.09 o 
   3   1   7       84.93       88.55      0.74 o 
   4   1   7      115.40      110.45      1.24 o 
   5   1   7        7.43        6.21      0.29 o 
   6   1   7       51.89       53.15      0.81 o 
   7   1   7       41.14       44.32      1.04 o 
   0   2   7      467.35      445.73      8.26 o 
   1   2   7     2447.21     2408.06      9.93 o 
   2   2   7      608.95      602.93      5.35 o 
   3   2   7       99.85       94.43      0.80 o 
   4   2   7      260.79      268.95      3.33 o 
   5   2   7      102.60      103.53      1.15 o 
   6   2   7        1.34        1.51      0.29 o 
   7   2   7       28.16       31.98      0.92 o 
   0   3   7      264.39      252.53      2.83 o 
   1   3   7      528.66      489.13      3.53 o 
   2   3   7      224.95      234.23      2.40 o 
   3   3   7       98.43       96.90      1.10 o 
   4   3   7       60.06       59.44      1.24 o 
   5   3   7        3.58        3.62      0.30 o 
   6   3   7        7.87        8.31      0.40 o 
   7   3   7        1.60        1.37      0.39 o 
   0   4   7     1371.69     1517.68      6.42 o 
   1   4   7      117.23      127.22      0.88 o 
   2   4   7       88.09      101.97      1.55 o 
   3   4   7       60.64       54.68      1.00 o 
   4   4   7      146.35      135.23      2.77 o 
   5   4   7       34.38       32.53      0.59 o 
   6   4   7        7.51        6.62      0.39 o 
   7   4   7        4.63        4.43      0.39 o 
   0   5   7        0.53        0.63      0.57 o 
   1   5   7      187.23      189.94      2.63 o 
   2   5   7       35.34       35.01      0.88 o 
   3   5   7       34.01       32.52      1.38 o 
   4   5   7      181.47      183.33      2.37 o 
   5   5   7       58.10       57.64      0.86 o 
   6   5   7        7.60        5.82      0.41 o 
   7   5   7        3.48        4.90      0.35 o 
   0   6   7      266.69      282.59      3.37 o 
   1   6   7        8.03        7.21      0.62 o 
   2   6   7       18.37       16.70      1.21 o 
   3   6   7      428.33      446.05      9.02 o 
   4   6   7        2.43        2.69      0.40 o 
   5   6   7       23.53       21.93      0.67 o 
   6   6   7       10.65        9.07      0.41 o 
   0   7   7        5.14        6.32      1.30 o 
   1   7   7       36.02       36.42      1.99 o 
   2   7   7      111.60      111.26      1.92 o 
   3   7   7       60.52       62.47      1.19 o 
   4   7   7       41.21       38.71      0.77 o 
   5   7   7        9.56        9.58      0.46 o 
   6   7   7       21.40       23.64      0.75 o 
   0   8   7      101.04      101.89      2.15 o 
   1   8   7       34.65       32.86      0.75 o 
   2   8   7       18.95       15.95      0.61 o 
   3   8   7      126.78      127.20      2.39 o 
   4   8   7        1.17        1.30      0.35 o 
   5   8   7       13.73       12.59      0.62 o 
   0   9   7       33.82       36.10      1.09 o 
   1   9   7       20.36       19.82      0.56 o 
   2   9   7        0.35        0.35      0.53 o 
   3   9   7        6.73        6.47      0.43 o 
   4   9   7        0.45        0.54      0.31 o 
   5   9   7        0.51        1.20      0.27 o 
   0  10   7      117.79      139.49      5.55 o 
   1  10   7       25.61       28.60      0.75 o 
   2  10   7       18.42       17.06      0.54 o 
   3  10   7        1.58        1.62      0.29 o 
   4  10   7       10.48       10.09      0.59 o 
   0  11   7        5.58        6.62      0.59 o 
   1  11   7        6.79        6.58      0.43 o 
   2  11   7        3.98        4.02      0.28 o 
   3  11   7       11.71       11.77      0.47 o 
   0  12   7        1.42        2.15      0.49 o 
   0   0   8        1.77        1.56      0.26 o 
   1   0   8     1465.58     1372.75     13.97 o 
   2   0   8     2125.42     2149.07     16.72 o 
   3   0   8       31.80       31.82      0.62 o 
   4   0   8      143.64      132.36      2.49 o 
   5   0   8        2.63        2.20      0.37 o 
   6   0   8        1.93        1.29      0.48 o 
   7   0   8        5.92        7.05      0.52 o 
   0   1   8        0.78        0.54      0.20 o 
   1   1   8      462.19      448.49      3.96 o 
   2   1   8      463.37      471.13      3.00 o 
   3   1   8       51.65       51.17      0.58 o 
   4   1   8      244.08      271.09      3.83 o 
   5   1   8        2.57        2.41      0.26 o 
   6   1   8       39.13       34.34      0.59 o 
   7   1   8        0.17        0.31      0.36 o 
   0   2   8      353.35      347.23      2.96 o 
   1   2   8      155.45      155.62      1.71 o 
   2   2   8     1403.24     1428.59     10.47 o 
   3   2   8       80.08       78.77      0.87 o 
   4   2   8      181.21      183.84      2.41 o 
   5   2   8       53.59       55.26      0.86 o 
   6   2   8        2.17        2.20      0.31 o 
   7   2   8        7.64        8.23      0.48 o 
   0   3   8      454.13      447.61      2.79 o 
   1   3   8      434.23      416.73      4.83 o 
   2   3   8      350.80      357.63      4.88 o 
   3   3   8       24.13       26.69      0.65 o 
   4   3   8      345.39      375.96      4.84 o 
   5   3   8      107.04       98.15      1.09 o 
   6   3   8        5.15        5.14      0.37 o 
   7   3   8        1.25        1.11      0.36 o 
   0   4   8       82.81      105.18      2.22 o 
   1   4   8      141.14      138.36      1.12 o 
   2   4   8       86.67       86.89      1.74 o 
   3   4   8       18.48       16.82      0.66 o 
   4   4   8      161.48      158.84      1.43 o 
   5   4   8        8.85        8.20      0.39 o 
   6   4   8        3.26        2.60      0.35 o 
   7   4   8        1.57        1.38      0.33 o 
   0   5   8       40.58       37.79      1.01 o 
   1   5   8      106.03      113.50      1.39 o 
   2   5   8      169.47      163.13      4.71 o 
   3   5   8      122.16      118.07      2.23 o 
   4   5   8       11.70       11.44      0.43 o 
   5   5   8        6.85        6.53      0.42 o 
   6   5   8        2.31        1.58      0.32 o 
   7   5   8        2.37        2.44      0.30 o 
   0   6   8       79.41       79.86      3.18 o 
   1   6   8       52.96       50.66      1.53 o 
   2   6   8       67.35       68.49      2.73 o 
   3   6   8       17.12       16.21      0.59 o 
   4   6   8      125.29      125.22      1.47 o 
   5   6   8        2.38        2.55      0.40 o 
   6   6   8       18.16       16.79      0.44 o 
   0   7   8       51.10       48.72      1.28 o 
   1   7   8        9.14        6.77      0.55 o 
   2   7   8       97.00       98.19      1.98 o 
   3   7   8      110.81      111.01      1.14 o 
   4   7   8       16.69       17.47      0.70 o 
   5   7   8        4.27        4.28      0.33 o 
   6   7   8        0.78        0.93      0.24 o 
   0   8   8       26.15       27.62      0.97 o 
   1   8   8      129.88      132.32      1.32 o 
   2   8   8       58.29       59.71      1.90 o 
   3   8   8       14.61       14.06      0.60 o 
   4   8   8       15.60       14.68      0.54 o 
   5   8   8        0.64        1.02      0.25 o 
   0   9   8        2.95        2.44      0.61 o 
   1   9   8       10.60       11.17      0.55 o 
   2   9   8        1.91        1.65      0.51 o 
   3   9   8       38.92       36.72      0.61 o 
   4   9   8        0.26        0.13      0.27 o 
   5   9   8        3.09        2.42      0.27 o 
   0  10   8       44.69       52.34      2.24 o 
   1  10   8       48.67       46.31      1.22 o 
   2  10   8        8.52        8.14      0.44 o 
   3  10   8        0.29        0.02      0.27 o 
   4  10   8        0.56        1.45      0.27 o 
   0  11   8        1.24        1.28      0.47 o 
   1  11   8        8.68        7.85      0.43 o 
   2  11   8        7.54        7.79      0.30 o 
   3  11   8        0.74        1.06      0.40 o 
   1   0   9      625.55      592.70      6.76 o 
   2   0   9     2839.10     2791.13     18.80 o 
   3   0   9       13.01       17.91      0.59 o 
   4   0   9       20.51       25.20      1.63 o 
   5   0   9        0.01        0.16      0.40 o 
   6   0   9        0.00        0.09      0.40 o 
   7   0   9       19.44       18.40      0.72 o 
   0   1   9       63.08       56.65      1.57 o 
   1   1   9      411.06      406.98      3.46 o 
   2   1   9      649.16      662.11      4.87 o 
   3   1   9       12.00        9.72      0.35 o 
   4   1   9        4.34        5.93      0.57 o 
   5   1   9        7.50        7.08      0.33 o 
   6   1   9       24.17       24.24      0.52 o 
   7   1   9       49.75       53.68      0.98 o 
   0   2   9       34.13       36.50      0.79 o 
   1   2   9      222.63      203.44      2.06 o 
   2   2   9       64.26       69.69      0.88 o 
   3   2   9       26.26       25.10      0.53 o 
   4   2   9      131.77      135.63      2.03 o 
   5   2   9        5.86        6.53      0.33 o 
   6   2   9        9.50        8.67      0.37 o 
   7   2   9        5.05        4.55      0.42 o 
   0   3   9     2225.54     2351.19     14.25 o 
   1   3   9      261.01      248.89      2.35 o 
   2   3   9      765.65      753.72      6.27 o 
   3   3   9       35.79       34.19      0.82 o 
   4   3   9      178.20      172.97      4.06 o 
   5   3   9       46.33       37.55      0.55 o 
   6   3   9       21.96       18.21      0.46 o 
   7   3   9        3.81        4.27      0.39 o 
   0   4   9        1.03        1.05      0.48 o 
   1   4   9      411.39      418.72      3.63 o 
   2   4   9      253.22      249.55      2.43 o 
   3   4   9      142.86      138.30      2.28 o 
   4   4   9       49.42       51.79      0.64 o 
   5   4   9       14.15       13.40      0.42 o 
   6   4   9       17.03       15.51      0.44 o 
   7   4   9        5.85        5.65      0.37 o 
   0   5   9      190.74      214.28      5.74 o 
   1   5   9       22.87       23.35      0.58 o 
   2   5   9       24.14       24.60      1.15 o 
   3   5   9       58.88       49.13      1.22 o 
   4   5   9      196.02      214.99      2.30 o 
   5   5   9       15.05       13.21      0.52 o 
   6   5   9        5.08        4.32      0.33 o 
   7   5   9        2.02        2.77      0.45 o 
   0   6   9        0.20        0.51      0.55 o 
   1   6   9      154.32      168.14      3.80 o 
   2   6   9       53.24       47.40      1.76 o 
   3   6   9        4.49        4.23      0.49 o 
   4   6   9       83.23       81.13      1.08 o 
   5   6   9        0.65        0.42      0.36 o 
   6   6   9        6.60        5.99      0.33 o 
   0   7   9       31.13       31.31      1.82 o 
   1   7   9        2.80        3.04      0.32 o 
   2   7   9       18.72       17.91      0.57 o 
   3   7   9      157.20      159.67      3.54 o 
   4   7   9        3.00        2.92      0.50 o 
   5   7   9        2.91        2.63      0.31 o 
   6   7   9        0.48        0.77      0.22 o 
   0   8   9       70.54       67.71      1.35 o 
   1   8   9       24.67       25.01      0.63 o 
   2   8   9       21.60       20.54      0.55 o 
   3   8   9       15.15       15.61      0.58 o 
   4   8   9        1.34        1.11      0.40 o 
   5   8   9        9.57        9.11      0.44 o 
   0   9   9       32.69       33.42      1.09 o 
   1   9   9        0.91        1.01      0.57 o 
   2   9   9       16.76       16.64      0.76 o 
   3   9   9        5.30        4.26      0.41 o 
   4   9   9        3.58        3.37      0.31 o 
   5   9   9        2.35        2.56      0.69 o 
   0  10   9        2.70        2.19      0.74 o 
   1  10   9       12.23       11.39      0.52 o 
   2  10   9       14.61       15.39      0.53 o 
   3  10   9        0.05        0.14      0.25 o 
   4  10   9        4.95        5.13      0.35 o 
   0  11   9       15.86       16.25      0.67 o 
   1  11   9        0.15        0.05      0.31 o 
   2  11   9        5.30        5.42      0.28 o 
   0   0  10      743.20      695.08      3.49 o 
   1   0  10      132.35      126.02      1.42 o 
   2   0  10      210.86      195.28      1.62 o 
   3   0  10       24.94       27.25      0.90 o 
   4   0  10        6.44        6.54      1.21 o 
   5   0  10       35.64       29.98      0.74 o 
   6   0  10       22.39       20.73      0.67 o 
   7   0  10        3.67        4.25      0.43 o 
   0   1  10      312.44      319.04      1.57 o 
   1   1  10       48.21       46.47      0.58 o 
   2   1  10      768.80      787.96      6.82 o 
   3   1  10      110.21      111.54      1.02 o 
   4   1  10       20.41       20.92      0.89 o 
   5   1  10       44.98       40.59      0.68 o 
   6   1  10        3.55        3.36      0.34 o 
   7   1  10        7.05        5.88      0.35 o 
   0   2  10      644.79      649.53      4.30 o 
   1   2  10      327.59      314.46      4.14 o 
   2   2  10     1031.58     1032.43      7.78 o 
   3   2  10       74.43       67.95      0.98 o 
   4   2  10       55.58       53.30      1.40 o 
   5   2  10       80.33       73.71      0.89 o 
   6   2  10       18.96       16.45      0.45 o 
   7   2  10       14.05       14.05      0.45 o 
   0   3  10      385.02      383.66      2.46 o 
   1   3  10      467.29      486.78      5.75 o 
   2   3  10      283.98      268.00      3.38 o 
   3   3  10      128.39      141.26      2.36 o 
   4   3  10       12.04       10.72      0.47 o 
   5   3  10      122.31      124.16      1.49 o 
   6   3  10        1.11        1.46      0.29 o 
   7   3  10        2.16        1.86      0.31 o 
   0   4  10      515.37      533.03      4.96 o 
   1   4  10       54.85       45.48      0.82 o 
   2   4  10        8.23        7.72      0.52 o 
   3   4  10        5.26        3.73      0.55 o 
   4   4  10       68.21       72.47      0.89 o 
   5   4  10       23.74       22.50      0.48 o 
   6   4  10        0.54        0.62      0.32 o 
   7   4  10        3.58        3.21      0.31 o 
   0   5  10       46.02       40.23      1.34 o 
   1   5  10      105.78      112.52      2.34 o 
   2   5  10       61.28       58.73      2.02 o 
   3   5  10      138.63      134.96      1.65 o 
   4   5  10       28.40       29.45      0.55 o 
   5   5  10        9.10        7.97      0.46 o 
   6   5  10        7.32        7.57      0.36 o 
   0   6  10       11.02       10.59      0.76 o 
   1   6  10       74.27       78.43      2.52 o 
   2   6  10       10.53        7.97      0.50 o 
   3   6  10       73.05       79.49      0.97 o 
   4   6  10       15.19       13.61      0.51 o 
   5   6  10        3.16        3.49      0.37 o 
   6   6  10        6.12        6.11      0.31 o 
   0   7  10       63.37       59.11      1.00 o 
   1   7  10       16.65       15.48      0.43 o 
   2   7  10       32.44       34.08      0.82 o 
   3   7  10        8.39        6.52      0.47 o 
   4   7  10        9.66        9.13      0.54 o 
   5   7  10        6.15        5.63      0.38 o 
   6   7  10        4.19        4.30      0.39 o 
   0   8  10        6.79        6.37      0.61 o 
   1   8  10       56.01       50.66      0.70 o 
   2   8  10       11.46       11.12      0.49 o 
   3   8  10        1.62        1.80      0.38 o 
   4   8  10        8.23        6.70      0.42 o 
   5   8  10        1.30        1.38      0.25 o 
   0   9  10        3.29        4.82      0.82 o 
   1   9  10        3.61        3.19      0.52 o 
   2   9  10        5.17        4.27      0.56 o 
   3   9  10        2.13        1.88      0.38 o 
   4   9  10        3.05        2.80      0.28 o 
   0  10  10        7.53        7.30      0.84 o 
   1  10  10       45.62       47.38      0.86 o 
   2  10  10        2.88        2.66      0.36 o 
   3  10  10        0.90        0.69      0.25 o 
   0  11  10        2.08        2.34      0.43 o 
   1  11  10       27.58       31.29      1.20 o 
   2  11  10        6.25        7.15      0.30 o 
   1   0  11      184.46      180.73      1.69 o 
   2   0  11       12.07       10.53      0.58 o 
   3   0  11       66.72       65.41      1.34 o 
   4   0  11        1.16        1.13      1.39 o 
   5   0  11       31.26       25.11      0.70 o 
   6   0  11        3.55        3.72      0.42 o 
   7   0  11        4.60        4.87      0.43 o 
   0   1  11        7.87        7.68      0.35 o 
   1   1  11      110.56       98.73      0.77 o 
   2   1  11      223.42      227.91      2.55 o 
   3   1  11       35.12       36.46      0.79 o 
   4   1  11       80.40       83.81      1.69 o 
   5   1  11        1.68        1.97      0.29 o 
   6   1  11       13.16       11.19      0.41 o 
   7   1  11        7.94        9.92      0.37 o 
   0   2  11       52.25       60.72      0.99 o 
   1   2  11      800.31      846.54      9.11 o 
   2   2  11     1241.47     1234.38     12.26 o 
   3   2  11       77.23       71.40      1.64 o 
   4   2  11      159.13      158.65      2.14 o 
   5   2  11       13.10       11.47      0.41 o 
   6   2  11        1.48        1.93      0.32 o 
   7   2  11        3.10        2.69      0.36 o 
   0   3  11      785.20      823.33      5.82 o 
   1   3  11       39.34       43.68      0.65 o 
   2   3  11       25.27       21.08      0.57 o 
   3   3  11       87.71       87.27      1.34 o 
   4   3  11       35.92       36.25      0.67 o 
   5   3  11       43.48       41.96      0.58 o 
   6   3  11        9.07        8.27      0.37 o 
   7   3  11        1.48        0.86      0.35 o 
   0   4  11      131.10      135.51      3.36 o 
   1   4  11      219.93      238.71      2.59 o 
   2   4  11       47.77       53.06      0.85 o 
   3   4  11      177.54      178.48      3.76 o 
   4   4  11      202.32      205.56      2.47 o 
   5   4  11       95.66       92.58      1.74 o 
   6   4  11       50.96       51.49      1.28 o 
   7   4  11        7.91        7.90      0.42 o 
   0   5  11      420.81      455.19      7.89 o 
   1   5  11       42.33       43.51      0.99 o 
   2   5  11       43.43       43.07      1.11 o 
   3   5  11      504.89      534.47      6.68 o 
   4   5  11       12.03       10.01      0.41 o 
   5   5  11       19.00       17.47      0.51 o 
   6   5  11       12.74       12.10      0.43 o 
   0   6  11        9.89       10.41      0.82 o 
   1   6  11      131.16      133.60      4.67 o 
   2   6  11       51.92       52.58      0.85 o 
   3   6  11        3.89        4.13      0.46 o 
   4   6  11        2.74        2.64      0.36 o 
   5   6  11        6.15        6.17      0.36 o 
   6   6  11        7.32        7.46      0.35 o 
   0   7  11        9.65       11.23      0.57 o 
   1   7  11        4.67        3.39      0.32 o 
   2   7  11       29.43       26.80      0.67 o 
   3   7  11       29.11       29.44      0.81 o 
   4   7  11        7.73        7.36      0.47 o 
   5   7  11        1.11        1.39      0.27 o 
   0   8  11       11.91       12.80      0.76 o 
   1   8  11        0.13        0.31      0.29 o 
   2   8  11       24.54       23.17      0.94 o 
   3   8  11        4.82        5.24      0.49 o 
   4   8  11        9.18        9.39      0.44 o 
   5   8  11       10.21       10.08      0.61 o 
   0   9  11        0.70        0.14      0.66 o 
   1   9  11        5.24        4.64      0.54 o 
   2   9  11        4.13        3.59      0.53 o 
   3   9  11        2.83        1.56      0.32 o 
   4   9  11        0.28        0.39      0.28 o 
   0  10  11       62.04       68.66      1.92 o 
   1  10  11        1.99        2.07      0.37 o 
   2  10  11       17.34       18.19      0.57 o 
   3  10  11        0.00        0.01      0.23 o 
   0  11  11        0.91        1.05      0.31 o 
   1  11  11        1.28        1.20      0.21 o 
   2  11  11        1.78        1.00      0.38 o 
   0   0  12      697.28      682.31      4.06 o 
   1   0  12       88.24       83.80      2.18 o 
   2   0  12      593.13      622.79      3.52 o 
   3   0  12       93.00       98.29      2.97 o 
   4   0  12        3.92        3.58      0.51 o 
   5   0  12       13.95       12.58      0.59 o 
   6   0  12        9.13        8.35      0.48 o 
   7   0  12        7.01        9.12      0.49 o 
   0   1  12        0.67        1.66      0.31 o 
   1   1  12        6.86        6.42      0.36 o 
   2   1  12      142.62      152.67      3.25 o 
   3   1  12       51.29       51.65      0.93 o 
   4   1  12       21.11       20.21      0.50 o 
   5   1  12       17.58       14.60      0.42 o 
   6   1  12        0.25        0.37      0.28 o 
   7   1  12        7.77        8.49      0.33 o 
   0   2  12      101.70       96.57      1.33 o 
   1   2  12      198.16      188.35      1.39 o 
   2   2  12      390.69      383.40      5.53 o 
   3   2  12      216.94      204.51      2.91 o 
   4   2  12        0.53        0.22      0.28 o 
   5   2  12        5.77        6.15      0.38 o 
   6   2  12        5.58        4.57      0.35 o 
   7   2  12       36.57       40.88      1.21 o 
   0   3  12      245.48      277.84      2.48 o 
   1   3  12        4.42        5.48      0.40 o 
   2   3  12      376.89      381.04      6.11 o 
   3   3  12       16.16       15.95      0.64 o 
   4   3  12      149.01      152.05      1.80 o 
   5   3  12        0.94        0.73      0.30 o 
   6   3  12       10.76        9.03      0.38 o 
   7   3  12        2.14        1.87      0.33 o 
   0   4  12      218.82      206.75      2.31 o 
   1   4  12        8.33        9.72      0.59 o 
   2   4  12       77.68       85.43      1.13 o 
   3   4  12       79.15       87.09      0.99 o 
   4   4  12       23.60       22.59      0.52 o 
   5   4  12       37.77       34.21      0.56 o 
   6   4  12       16.59       14.50      0.52 o 
   0   5  12        3.16        2.43      0.63 o 
   1   5  12      146.09      148.40      3.31 o 
   2   5  12       71.03       74.08      1.63 o 
   3   5  12       94.42      100.07      1.55 o 
   4   5  12       13.67       11.43      0.49 o 
   5   5  12        2.06        1.88      0.34 o 
   6   5  12        5.04        4.44      0.36 o 
   0   6  12       87.13       93.87      4.54 o 
   1   6  12       24.97       25.70      0.51 o 
   2   6  12       69.04       69.47      0.84 o 
   3   6  12      122.95      121.63      1.71 o 
   4   6  12      102.77      112.30      2.44 o 
   5   6  12        1.56        1.20      0.30 o 
   6   6  12        1.93        1.56      0.27 o 
   0   7  12        0.14        0.45      0.40 o 
   1   7  12        4.37        3.81      0.33 o 
   2   7  12       34.46       33.86      0.83 o 
   3   7  12       23.31       22.98      0.59 o 
   4   7  12        4.14        4.25      0.43 o 
   5   7  12        1.45        1.83      0.28 o 
   0   8  12       78.42       76.62      1.29 o 
   1   8  12       15.42       15.02      0.47 o 
   2   8  12       18.46       19.75      0.69 o 
   3   8  12        4.14        4.49      0.47 o 
   4   8  12       10.86        9.66      0.62 o 
   5   8  12        1.77        1.81      0.26 o 
   0   9  12        4.90        4.85      0.77 o 
   1   9  12        1.20        1.17      0.40 o 
   2   9  12        1.45        1.72      0.43 o 
   3   9  12        6.06        6.54      0.38 o 
   4   9  12        1.24        1.38      0.27 o 
   0  10  12        3.26        3.53      0.66 o 
   1  10  12       53.59       56.96      1.38 o 
   2  10  12        0.02        0.31      0.28 o 
   3  10  12        0.87        0.90      0.24 o 
   0  11  12        0.47        0.75      0.31 o 
   1  11  12        5.00        5.29      0.48 o 
   1   0  13     1191.36     1213.95      4.59 o 
   2   0  13       40.26       46.33      1.50 o 
   3   0  13       30.87       28.88      1.33 o 
   4   0  13       81.80       81.36      1.71 o 
   5   0  13        6.64        7.10      0.49 o 
   6   0  13        5.46        4.97      0.42 o 
   7   0  13        2.91        2.91      0.44 o 
   0   1  13      303.86      319.67      2.16 o 
   1   1  13       42.08       41.69      0.67 o 
   2   1  13       29.17       31.54      0.67 o 
   3   1  13        2.78        3.43      0.43 o 
   4   1  13        3.35        3.23      0.33 o 
   5   1  13       31.70       27.41      0.60 o 
   6   1  13        8.13        7.73      0.35 o 
   7   1  13        1.11        1.01      0.25 o 
   0   2  13        4.55        3.59      0.50 o 
   1   2  13       81.54       78.80      1.37 o 
   2   2  13      135.14      118.82      2.10 o 
   3   2  13      150.38      157.96      3.33 o 
   4   2  13       66.88       68.27      1.15 o 
   5   2  13       35.55       33.98      0.60 o 
   6   2  13        4.49        4.60      0.34 o 
   7   2  13       10.09        9.24      0.56 o 
   0   3  13       11.99       17.28      0.78 o 
   1   3  13      667.27      687.16     11.42 o 
   2   3  13      240.02      253.90      5.25 o 
   3   3  13       19.01       18.11      0.67 o 
   4   3  13       64.14       66.77      0.89 o 
   5   3  13        5.16        4.61      0.36 o 
   6   3  13        3.86        3.43      0.33 o 
   7   3  13        1.13        0.64      0.30 o 
   0   4  13       48.31       55.17      1.35 o 
   1   4  13       40.66       39.20      0.89 o 
   2   4  13      150.18      151.68      3.34 o 
   3   4  13       56.40       53.45      0.75 o 
   4   4  13      105.02      105.11      1.01 o 
   5   4  13       13.88       14.42      0.52 o 
   6   4  13       15.39       13.04      0.48 o 
   0   5  13       17.36       20.24      1.76 o 
   1   5  13       51.58       52.69      2.34 o 
   2   5  13      187.09      189.71      2.74 o 
   3   5  13      131.35      129.21      1.17 o 
   4   5  13       54.42       56.58      0.83 o 
   5   5  13        3.79        4.09      0.34 o 
   6   5  13        6.43        6.05      0.36 o 
   0   6  13      163.76      174.75      2.08 o 
   1   6  13        9.47        8.86      0.39 o 
   2   6  13       73.49       73.08      1.10 o 
   3   6  13      123.84      133.74      1.34 o 
   4   6  13        7.85        7.12      0.47 o 
   5   6  13        1.41        1.99      0.29 o 
   6   6  13       12.07       11.07      0.44 o 
   0   7  13        0.09        0.37      0.46 o 
   1   7  13        1.73        2.33      0.31 o 
   2   7  13        4.10        5.03      0.40 o 
   3   7  13       47.01       49.69      0.83 o 
   4   7  13        2.77        2.77      0.44 o 
   5   7  13        1.80        1.78      0.29 o 
   0   8  13       56.91       56.61      0.94 o 
   1   8  13        7.40        6.18      0.51 o 
   2   8  13       16.75       16.37      0.59 o 
   3   8  13       49.00       49.94      1.30 o 
   4   8  13        3.00        3.14      0.35 o 
   5   8  13        5.71        5.81      0.63 o 
   0   9  13        0.33        0.27      0.52 o 
   1   9  13       12.30       10.69      0.54 o 
   2   9  13       14.03       13.26      0.55 o 
   3   9  13        2.73        3.29      0.31 o 
   4   9  13        2.89        2.53      0.27 o 
   0  10  13       23.04       22.94      1.12 o 
   1  10  13        3.60        3.64      0.33 o 
   2  10  13        9.58        8.41      0.46 o 
   3  10  13        2.08        1.82      0.35 o 
   0  11  13        1.60        2.48      0.59 o 
   0   0  14      178.29      160.01      3.14 o 
   1   0  14       10.59       11.97      0.64 o 
   2   0  14       56.07       60.09      1.30 o 
   3   0  14        0.14        0.29      0.56 o 
   4   0  14        7.40        4.53      0.49 o 
   5   0  14        3.84        4.56      0.45 o 
   6   0  14        8.74        8.27      0.45 o 
   7   0  14        7.26        8.39      0.57 o 
   0   1  14       25.98       25.18      0.71 o 
   1   1  14      201.82      203.52      1.54 o 
   2   1  14       73.47       77.17      2.50 o 
   3   1  14       15.07       13.99      0.69 o 
   4   1  14       32.49       29.45      0.52 o 
   5   1  14        0.02        0.03      0.28 o 
   6   1  14        1.84        1.66      0.29 o 
   7   1  14        7.85        8.06      0.54 o 
   0   2  14       24.17       28.18      0.97 o 
   1   2  14      220.36      231.93      5.08 o 
   2   2  14      261.32      261.78      5.61 o 
   3   2  14      233.69      226.94      3.93 o 
   4   2  14       18.03       16.86      0.47 o 
   5   2  14        8.45        7.09      0.38 o 
   6   2  14        1.37        1.19      0.30 o 
   7   2  14        0.18        0.13      0.57 o 
   0   3  14        6.12        5.38      0.62 o 
   1   3  14       49.80       54.07      2.23 o 
   2   3  14       61.24       61.13      1.79 o 
   3   3  14      236.62      241.67      2.70 o 
   4   3  14       38.73       33.87      0.57 o 
   5   3  14        2.73        3.16      0.35 o 
   6   3  14       12.03       11.25      0.42 o 
   0   4  14      115.59      117.68      2.10 o 
   1   4  14       33.86       33.62      1.04 o 
   2   4  14      158.35      157.85      3.66 o 
   3   4  14      331.40      339.36      3.75 o 
   4   4  14       17.14       14.68      0.45 o 
   5   4  14        0.07        0.28      0.32 o 
   6   4  14        8.46        7.90      0.43 o 
   0   5  14      183.85      192.13      3.36 o 
   1   5  14       29.63       29.52      0.72 o 
   2   5  14       45.35       45.34      0.68 o 
   3   5  14       59.91       60.02      0.76 o 
   4   5  14        1.01        1.05      0.40 o 
   5   5  14        4.78        4.34      0.37 o 
   6   5  14        1.53        1.68      0.27 o 
   0   6  14       15.44       14.08      0.68 o 
   1   6  14        1.03        1.20      0.33 o 
   2   6  14       46.07       44.78      0.78 o 
   3   6  14       12.49       10.74      0.47 o 
   4   6  14       28.10       33.85      0.69 o 
   5   6  14        8.07        9.03      0.50 o 
   0   7  14        3.87        3.69      0.53 o 
   1   7  14        7.97        7.31      0.41 o 
   2   7  14       41.86       41.44      0.66 o 
   3   7  14       33.17       33.90      1.14 o 
   4   7  14        1.66        1.56      0.39 o 
   5   7  14        3.56        3.99      0.30 o 
   0   8  14       12.75       11.25      0.99 o 
   1   8  14       45.57       44.97      0.72 o 
   2   8  14        4.54        4.08      0.43 o 
   3   8  14        6.02        6.22      0.43 o 
   4   8  14       11.51       10.08      0.42 o 
   0   9  14        0.55       -0.02      0.48 o 
   1   9  14        0.36        0.30      0.31 o 
   2   9  14        0.11        0.00      0.35 o 
   3   9  14        2.32        1.89      0.34 o 
   0  10  14        0.20        0.61      0.46 o 
   1  10  14       20.81       21.38      1.02 o 
   2  10  14       13.09       15.24      0.75 o 
   1   0  15      176.45      183.02      3.09 o 
   2   0  15       66.56       68.80      1.40 o 
   3   0  15       37.36       37.03      1.26 o 
   4   0  15       12.41       10.44      0.58 o 
   5   0  15        6.47        6.33      0.52 o 
   6   0  15        0.13        0.32      0.32 o 
   0   1  15        6.84        7.18      0.59 o 
   1   1  15      296.79      304.87      3.08 o 
   2   1  15      137.22      144.20      3.54 o 
   3   1  15       60.65       60.65      1.24 o 
   4   1  15       38.37       36.47      0.58 o 
   5   1  15       66.60       63.79      0.86 o 
   6   1  15        3.55        2.56      0.31 o 
   0   2  15       43.39       46.65      1.66 o 
   1   2  15      202.89      209.68      6.24 o 
   2   2  15       70.29       70.57      1.66 o 
   3   2  15       70.13       71.80      1.09 o 
   4   2  15       84.84       80.69      0.95 o 
   5   2  15        1.43        1.33      0.32 o 
   6   2  15       11.13       10.70      0.38 o 
   0   3  15       19.08       15.95      0.99 o 
   1   3  15       73.64       76.80      3.39 o 
   2   3  15      429.96      437.91     10.08 o 
   3   3  15       32.14       31.12      0.64 o 
   4   3  15       15.47       15.78      0.42 o 
   5   3  15        0.81        0.18      0.32 o 
   6   3  15        0.79        0.96      0.28 o 
   0   4  15       51.27       56.16      1.61 o 
   1   4  15       46.40       50.27      1.23 o 
   2   4  15       35.75       39.75      0.69 o 
   3   4  15      399.47      439.85      3.77 o 
   4   4  15       28.71       28.06      0.62 o 
   5   4  15        0.18        0.21      0.33 o 
   6   4  15        5.34        6.00      0.35 o 
   0   5  15        5.94        6.93      0.59 o 
   1   5  15       62.70       63.77      0.74 o 
   2   5  15       91.21       87.37      0.91 o 
   3   5  15      107.13      120.13      1.73 o 
   4   5  15       86.10       89.72      1.54 o 
   5   5  15        5.94        4.84      0.36 o 
   6   5  15       13.31       15.46      0.58 o 
   0   6  15       38.14       36.69      0.90 o 
   1   6  15        5.34        5.96      0.36 o 
   2   6  15       18.56       19.13      0.53 o 
   3   6  15       90.65      105.33      1.22 o 
   4   6  15        3.09        3.12      0.43 o 
   5   6  15        3.28        3.54      0.34 o 
   0   7  15        2.82        1.77      0.46 o 
   1   7  15       25.39       25.28      0.54 o 
   2   7  15       31.24       31.36      0.65 o 
   3   7  15        9.36        8.86      0.52 o 
   4   7  15        2.77        2.20      0.41 o 
   5   7  15       12.85       13.47      1.14 o 
   0   8  15       13.19       12.62      0.79 o 
   1   8  15        2.25        2.02      0.35 o 
   2   8  15        2.54        2.62      0.39 o 
   3   8  15       14.82       13.84      0.49 o 
   4   8  15        8.06        8.09      0.39 o 
   0   9  15        0.70        0.43      0.41 o 
   1   9  15        5.23        5.75      0.36 o 
   2   9  15        9.51        9.90      0.55 o 
   3   9  15        4.88        5.41      0.32 o 
   0  10  15        3.23        2.68      0.44 o 
   1  10  15        7.34        7.15      0.36 o 
   2  10  15        5.33        5.78      0.53 o 
   0   0  16        2.03        1.15      0.64 o 
   1   0  16        1.52        1.81      0.60 o 
   2   0  16       27.94       29.02      1.99 o 
   3   0  16       13.30       11.34      0.52 o 
   4   0  16        2.92        3.54      0.47 o 
   5   0  16       49.29       46.38      1.53 o 
   6   0  16        1.03        1.32      0.34 o 
   0   1  16      205.54      220.91      2.69 o 
   1   1  16       12.63       13.62      0.59 o 
   2   1  16       10.76       11.33      0.64 o 
   3   1  16        2.73        3.40      0.32 o 
   4   1  16       10.36       10.34      0.41 o 
   5   1  16        5.34        4.15      0.33 o 
   6   1  16        0.44        0.95      0.29 o 
   0   2  16        0.01        0.10      0.63 o 
   1   2  16      108.20      109.28      4.89 o 
   2   2  16       14.69       13.74      0.66 o 
   3   2  16       83.56       82.83      1.12 o 
   4   2  16       20.36       20.08      0.52 o 
   5   2  16        7.97        6.00      0.35 o 
   6   2  16        4.79        6.20      0.34 o 
   0   3  16        8.81       11.10      0.97 o 
   1   3  16       46.15       49.52      3.20 o 
   2   3  16      144.11      146.02      2.42 o 
   3   3  16      434.65      453.59      6.27 o 
   4   3  16       27.32       25.99      0.57 o 
   5   3  16       13.02       11.49      0.41 o 
   6   3  16        0.02        0.41      0.27 o 
   0   4  16        1.95        1.78      0.50 o 
   1   4  16       38.80       39.25      0.61 o 
   2   4  16      143.58      141.54      1.40 o 
   3   4  16        9.44        9.46      0.52 o 
   4   4  16       37.26       41.44      0.88 o 
   5   4  16        2.26        1.85      0.35 o 
   6   4  16        5.07        4.92      0.31 o 
   0   5  16       59.17       61.81      1.24 o 
   1   5  16       16.17       15.62      0.50 o 
   2   5  16       18.54       19.06      0.55 o 
   3   5  16       98.71      102.07      1.35 o 
   4   5  16       21.98       23.63      0.61 o 
   5   5  16        1.62        1.52      0.30 o 
   0   6  16       12.05       12.14      0.66 o 
   1   6  16        1.50        1.20      0.31 o 
   2   6  16       26.41       27.58      0.59 o 
   3   6  16       26.96       27.10      0.75 o 
   4   6  16        3.62        2.32      0.36 o 
   5   6  16        0.53        0.64      0.27 o 
   0   7  16      126.59      135.78      2.43 o 
   1   7  16        6.70        7.27      0.42 o 
   2   7  16        9.34        9.76      0.50 o 
   3   7  16       20.90       22.07      0.64 o 
   4   7  16        5.51        6.69      0.39 o 
   0   8  16        3.11        4.12      0.53 o 
   1   8  16        8.06        7.35      0.41 o 
   2   8  16        1.19        1.36      0.39 o 
   3   8  16        0.70        0.71      0.27 o 
   4   8  16        3.86        4.08      0.31 o 
   0   9  16        0.07       -0.20      0.37 o 
   1   9  16        0.67        0.86      0.28 o 
   2   9  16        2.08        2.20      0.35 o 
   3   9  16        3.11        3.12      0.30 o 
   0  10  16        3.15        4.08      0.52 o 
   1  10  16        9.02        9.17      1.02 o 
   1   0  17      161.43      177.72      2.60 o 
   2   0  17       24.83       22.53      1.13 o 
   3   0  17        5.29        4.83      0.47 o 
   4   0  17       24.44       22.21      1.05 o 
   5   0  17        0.07        0.00      0.37 o 
   6   0  17        4.08        3.07      0.40 o 
   0   1  17        1.29        1.25      0.68 o 
   1   1  17       68.75       74.42      2.83 o 
   2   1  17       46.21       45.94      1.19 o 
   3   1  17       15.84       16.09      0.45 o 
   4   1  17       10.78       10.00      0.49 o 
   5   1  17        0.59        0.71      0.29 o 
   6   1  17        0.34        0.47      0.27 o 
   0   2  17        8.59        7.89      0.90 o 
   1   2  17        7.81        7.62      0.69 o 
   2   2  17       23.23       22.17      0.47 o 
   3   2  17        9.91        9.59      0.46 o 
   4   2  17       37.79       37.72      0.68 o 
   5   2  17        0.11        0.22      0.30 o 
   6   2  17        5.05        6.59      0.33 o 
   0   3  17       14.36       15.16      1.09 o 
   1   3  17       30.20       31.43      1.01 o 
   2   3  17      297.92      322.99      4.16 o 
   3   3  17       91.91       89.20      0.95 o 
   4   3  17        8.48        6.67      0.38 o 
   5   3  17        0.99        0.68      0.28 o 
   6   3  17        5.66        5.85      0.34 o 
   0   4  17        4.09        4.58      0.55 o 
   1   4  17       70.08       71.77      0.78 o 
   2   4  17       85.88       90.22      1.09 o 
   3   4  17       78.56       83.94      1.03 o 
   4   4  17       26.32       25.07      0.71 o 
   5   4  17        0.48        0.59      0.29 o 
   6   4  17        2.56        2.77      0.45 o 
   0   5  17        1.20        0.84      0.51 o 
   1   5  17       49.35       53.58      0.81 o 
   2   5  17      107.31      115.77      1.75 o 
   3   5  17       50.68       48.05      0.79 o 
   4   5  17       69.78       75.07      1.46 o 
   5   5  17       29.21       35.39      1.10 o 
   0   6  17       27.97       28.54      1.10 o 
   1   6  17       58.46       62.83      0.82 o 
   2   6  17        5.82        5.87      0.47 o 
   3   6  17       11.60       13.31      0.52 o 
   4   6  17        7.97        6.31      0.35 o 
   5   6  17        0.50        0.31      0.28 o 
   0   7  17        0.24       -0.02      0.63 o 
   1   7  17       19.64       18.69      0.52 o 
   2   7  17        7.86        7.72      0.47 o 
   3   7  17        4.30        5.26      0.40 o 
   4   7  17        5.99        5.62      0.42 o 
   0   8  17        1.31        0.46      0.53 o 
   1   8  17        9.36        9.47      0.41 o 
   2   8  17       10.48       10.90      0.46 o 
   3   8  17        4.32        5.55      0.36 o 
   0   9  17        0.47       -0.08      0.48 o 
   1   9  17        0.29        0.37      0.27 o 
   2   9  17       12.58       12.77      1.02 o 
   0   0  18       18.42       17.85      1.11 o 
   1   0  18        9.92       10.52      0.88 o 
   2   0  18       50.43       53.20      2.04 o 
   3   0  18        5.37        5.59      0.52 o 
   4   0  18        0.71        1.17      0.59 o 
   5   0  18       27.50       26.48      1.35 o 
   6   0  18        0.08        0.21      0.36 o 
   0   1  18       14.62       15.85      2.07 o 
   1   1  18       26.90       26.56      0.67 o 
   2   1  18       18.73       19.36      0.58 o 
   3   1  18       14.65       12.66      0.48 o 
   4   1  18       11.97       12.83      0.53 o 
   5   1  18       25.33       24.38      0.61 o 
   6   1  18        2.48        2.98      0.26 o 
   0   2  18        0.60        0.69      0.41 o 
   1   2  18       31.79       29.95      0.51 o 
   2   2  18       13.75       14.71      0.47 o 
   3   2  18       69.34       70.73      1.35 o 
   4   2  18        1.51        1.11      0.37 o 
   5   2  18        2.20        1.99      0.31 o 
   6   2  18        1.03        0.75      0.26 o 
   0   3  18       95.46       92.28      1.20 o 
   1   3  18       17.16       17.81      0.57 o 
   2   3  18       87.86       96.30      1.44 o 
   3   3  18        4.98        4.48      0.44 o 
   4   3  18        0.67        0.80      0.35 o 
   5   3  18        0.40        0.48      0.27 o 
   6   3  18        9.93       11.34      0.62 o 
   0   4  18       19.24       17.23      0.88 o 
   1   4  18       46.91       51.43      0.73 o 
   2   4  18      142.87      151.82      2.16 o 
   3   4  18       90.35       94.41      1.52 o 
   4   4  18       42.05       41.24      1.17 o 
   5   4  18        5.42        5.52      0.38 o 
   0   5  18        2.34        2.28      0.54 o 
   1   5  18       24.80       24.42      0.55 o 
   2   5  18        0.90        0.54      0.37 o 
   3   5  18       56.01       57.53      0.93 o 
   4   5  18       24.93       30.43      0.72 o 
   5   5  18        3.63        3.72      0.29 o 
   0   6  18       20.08       19.76      0.85 o 
   1   6  18       12.16       12.19      0.51 o 
   2   6  18       17.38       17.41      0.61 o 
   3   6  18        9.84        9.28      0.44 o 
   4   6  18       10.23       11.08      0.62 o 
   0   7  18        0.15        0.10      0.58 o 
   1   7  18       16.31       14.14      0.48 o 
   2   7  18       13.08       12.67      0.49 o 
   3   7  18        5.35        5.49      0.43 o 
   4   7  18        5.27        4.96      0.50 o 
   0   8  18        3.57        2.73      0.53 o 
   1   8  18        3.15        2.76      0.34 o 
   2   8  18        0.92        0.84      0.31 o 
   3   8  18        1.81        1.33      0.32 o 
   0   9  18        0.56        0.26      0.41 o 
   1   9  18        0.53        0.77      0.27 o 
   2   9  18        3.02        2.59      0.41 o 
   1   0  19       10.63       10.44      0.55 o 
   2   0  19        0.64        0.07      0.52 o 
   3   0  19       20.71       18.93      0.79 o 
   4   0  19        6.33        5.76      0.66 o 
   5   0  19        2.00        2.99      0.38 o 
   6   0  19        0.12        0.11      0.37 o 
   0   1  19        0.94        0.95      0.41 o 
   1   1  19       10.07       11.00      0.39 o 
   2   1  19       93.29       99.85      1.00 o 
   3   1  19       11.66       11.86      0.45 o 
   4   1  19        4.73        4.60      0.43 o 
   5   1  19        1.75        1.07      0.27 o 
   6   1  19        0.27        0.57      0.27 o 
   0   2  19      157.70      161.33      1.48 o 
   1   2  19       15.80       15.48      0.45 o 
   2   2  19       31.65       32.09      0.93 o 
   3   2  19       30.02       31.21      0.65 o 
   4   2  19       13.53       12.56      0.52 o 
   5   2  19       10.56       11.75      0.41 o 
   0   3  19       13.29       11.18      0.58 o 
   1   3  19       83.52       82.71      1.12 o 
   2   3  19       15.24       13.75      0.54 o 
   3   3  19       42.40       41.58      0.86 o 
   4   3  19        2.19        1.55      0.40 o 
   5   3  19        1.69        1.40      0.28 o 
   0   4  19       27.63       28.30      0.91 o 
   1   4  19        2.53        2.47      0.38 o 
   2   4  19        2.36        2.29      0.37 o 
   3   4  19       26.79       24.42      0.76 o 
   4   4  19       32.68       30.96      1.02 o 
   5   4  19        2.56        2.91      0.32 o 
   0   5  19        6.51        6.67      0.62 o 
   1   5  19       18.37       18.01      0.50 o 
   2   5  19       24.23       28.22      0.72 o 
   3   5  19       40.18       44.79      0.82 o 
   4   5  19        2.57        1.77      0.33 o 
   5   5  19        0.14        0.39      0.27 o 
   0   6  19        7.54        8.18      0.75 o 
   1   6  19       15.07       14.89      0.49 o 
   2   6  19        9.66        9.29      0.49 o 
   3   6  19        4.15        3.23      0.40 o 
   4   6  19        7.40        5.94      0.34 o 
   0   7  19        4.50        3.40      0.63 o 
   1   7  19        9.06        8.68      0.47 o 
   2   7  19       10.93       10.53      0.45 o 
   3   7  19        0.45        0.27      0.38 o 
   4   7  19        5.47        6.34      0.80 o 
   0   8  19        5.02        4.37      0.54 o 
   1   8  19        5.93        5.99      0.34 o 
   2   8  19       12.45       12.78      0.70 o 
   3   8  19        3.99        3.14      0.52 o 
   0   9  19        0.99        0.85      0.42 o 
   1   9  19        0.93        1.40      0.44 o 
   0   0  20       42.28       40.93      1.53 o 
   1   0  20        1.70        1.65      0.44 o 
   2   0  20       10.89        9.34      0.71 o 
   3   0  20        4.09        3.63      0.48 o 
   4   0  20        2.86        3.49      0.59 o 
   5   0  20        4.10        4.15      0.41 o 
   0   1  20        0.10        0.15      0.44 o 
   1   1  20        0.53        0.78      0.30 o 
   2   1  20       78.70       88.19      0.97 o 
   3   1  20        0.56        0.73      0.33 o 
   4   1  20        7.80        8.12      0.45 o 
   5   1  20        1.25        0.90      0.24 o 
   0   2  20      107.77      107.88      1.66 o 
   1   2  20       21.73       24.14      0.55 o 
   2   2  20       17.12       15.52      0.55 o 
   3   2  20       11.73       11.46      0.56 o 
   4   2  20        2.75        2.46      0.37 o 
   5   2  20        5.00        5.07      0.34 o 
   0   3  20        4.03        4.01      0.55 o 
   1   3  20        4.46        4.57      0.37 o 
   2   3  20       40.39       41.01      0.88 o 
   3   3  20       40.93       45.45      0.96 o 
   4   3  20       11.24       10.26      0.49 o 
   5   3  20        0.11        0.15      0.29 o 
   0   4  20       26.94       24.47      1.54 o 
   1   4  20       31.03       32.38      0.71 o 
   2   4  20        6.24        6.01      0.57 o 
   3   4  20       14.26       12.35      0.80 o 
   4   4  20       32.09       37.16      1.51 o 
   5   4  20        7.00        6.06      0.39 o 
   0   5  20        0.17        0.10      0.70 o 
   1   5  20       19.19       18.39      0.68 o 
   2   5  20       35.58       40.27      0.83 o 
   3   5  20       23.13       23.20      1.11 o 
   4   5  20       17.19       15.05      0.73 o 
   0   6  20        2.28        1.81      0.53 o 
   1   6  20        3.50        3.99      0.43 o 
   2   6  20        1.92        2.29      0.40 o 
   3   6  20        7.29        7.16      0.52 o 
   4   6  20       19.27       17.19      1.44 o 
   0   7  20        0.76        1.06      0.52 o 
   1   7  20        3.90        3.42      0.39 o 
   2   7  20        9.53        9.26      0.43 o 
   3   7  20        1.09        1.30      0.36 o 
   0   8  20        0.05        0.49      0.46 o 
   1   8  20        5.65        4.81      0.32 o 
   2   8  20        0.76        0.95      0.27 o 
   1   0  21       27.05       28.71      0.84 o 
   2   0  21        6.77        5.53      0.56 o 
   3   0  21        6.87        6.35      0.66 o 
   4   0  21       22.32       21.87      0.80 o 
   5   0  21        0.02        0.26      0.33 o 
   0   1  21        7.84        7.17      0.58 o 
   1   1  21       12.29       11.91      0.43 o 
   2   1  21       16.64       16.00      0.48 o 
   3   1  21       12.07       11.88      0.54 o 
   4   1  21        0.87        1.24      0.39 o 
   5   1  21        1.62        1.64      0.21 o 
   0   2  21       77.36       88.17      1.38 o 
   1   2  21       17.06       16.80      0.54 o 
   2   2  21        1.60        1.54      0.38 o 
   3   2  21        3.92        4.10      0.44 o 
   4   2  21       23.24       23.26      0.67 o 
   5   2  21        2.84        2.55      0.23 o 
   0   3  21       13.60       14.20      0.71 o 
   1   3  21        8.06        9.20      0.41 o 
   2   3  21       41.08       41.89      0.96 o 
   3   3  21        1.02        1.42      0.39 o 
   4   3  21        1.00        0.60      0.30 o 
   5   3  21        0.26        0.27      0.25 o 
   0   4  21       12.83       14.11      0.99 o 
   1   4  21        0.75        0.61      0.51 o 
   2   4  21        6.60        6.97      0.66 o 
   3   4  21        4.61        4.40      0.55 o 
   4   4  21       25.42       23.10      0.64 o 
   0   5  21        0.16        0.22      0.58 o 
   1   5  21       10.30       10.94      0.59 o 
   2   5  21       10.07       11.75      0.52 o 
   3   5  21       27.41       27.37      0.77 o 
   4   5  21        8.18        6.95      0.47 o 
   0   6  21        0.01        0.05      0.47 o 
   1   6  21        2.87        2.36      0.40 o 
   2   6  21       33.14       36.39      0.72 o 
   3   6  21        6.09        6.44      0.43 o 
   0   7  21        0.89        0.78      0.48 o 
   1   7  21        5.24        5.20      0.37 o 
   2   7  21        5.55        6.14      0.38 o 
   3   7  21        6.68        5.73      0.65 o 
   0   8  21        3.90        4.21      0.48 o 
   1   8  21        1.82        1.68      0.30 o 
   0   0  22        1.61        0.21      0.68 o 
   1   0  22       48.76       52.99      1.09 o 
   2   0  22       34.67       32.71      1.08 o 
   3   0  22        0.00        0.10      0.45 o 
   4   0  22        7.24        7.10      0.66 o 
   5   0  22        0.50        0.21      0.27 o 
   0   1  22        2.18        2.16      0.51 o 
   1   1  22        7.40        7.00      0.39 o 
   2   1  22       25.26       27.38      0.70 o 
   3   1  22        2.88        3.13      0.38 o 
   4   1  22        0.06        0.12      0.28 o 
   5   1  22        0.94        0.61      0.24 o 
   0   2  22       27.00       28.09      0.88 o 
   1   2  22       12.23       12.52      0.54 o 
   2   2  22       14.12       14.59      0.62 o 
   3   2  22        2.80        2.29      0.39 o 
   4   2  22        1.66        1.05      0.30 o 
   5   2  22        2.27        2.63      0.36 o 
   0   3  22       19.56       17.43      0.84 o 
   1   3  22      136.06      149.07      1.20 o 
   2   3  22       13.88       12.71      0.58 o 
   3   3  22        7.15        8.26      0.44 o 
   4   3  22        8.99        7.96      0.34 o 
   0   4  22        0.06        0.23      0.68 o 
   1   4  22        3.12        3.05      0.57 o 
   2   4  22        1.13        0.64      0.53 o 
   3   4  22       17.02       16.30      0.58 o 
   4   4  22       35.36       34.05      1.42 o 
   0   5  22        4.90        5.39      0.67 o 
   1   5  22       13.82       13.88      0.59 o 
   2   5  22       15.97       17.43      0.61 o 
   3   5  22       32.88       37.96      0.82 o 
   4   5  22        3.64        3.77      0.46 o 
   0   6  22       10.87        9.99      0.59 o 
   1   6  22        6.50        6.62      0.42 o 
   2   6  22        9.94        9.66      0.47 o 
   3   6  22        5.07        4.61      0.32 o 
   0   7  22        1.11        0.93      0.47 o 
   1   7  22        4.65        4.47      0.43 o 
   2   7  22        7.99        7.07      0.44 o 
   1   0  23       12.87       13.42      0.77 o 
   2   0  23        2.45        2.37      0.58 o 
   3   0  23       10.59       10.41      0.63 o 
   4   0  23        0.02        0.05      0.35 o 
   0   1  23        0.22        0.35      0.53 o 
   1   1  23        3.42        3.35      0.43 o 
   2   1  23        0.71        0.50      0.38 o 
   3   1  23        0.31        0.28      0.42 o 
   4   1  23        5.48        5.14      0.36 o 
   0   2  23       12.05       12.52      0.74 o 
   1   2  23       75.03       85.18      0.92 o 
   2   2  23       15.65       14.40      0.59 o 
   3   2  23        0.10        0.23      0.37 o 
   4   2  23        2.13        1.76      0.29 o 
   0   3  23       56.52       63.29      1.70 o 
   1   3  23        4.01        5.16      0.42 o 
   2   3  23        1.89        1.37      0.36 o 
   3   3  23        2.43        1.82      0.33 o 
   4   3  23       15.16       13.18      0.54 o 
   0   4  23       25.60       26.44      1.16 o 
   1   4  23        1.63        1.28      0.44 o 
   2   4  23        0.36        0.68      0.41 o 
   3   4  23        6.57        5.80      0.40 o 
   4   4  23        4.78        4.45      0.47 o 
   0   5  23        7.49        7.89      0.67 o 
   1   5  23        4.83        5.22      0.42 o 
   2   5  23       18.36       19.40      0.72 o 
   3   5  23        5.20        4.78      0.34 o 
   0   6  23        0.33        0.55      0.37 o 
   1   6  23        0.05       -0.08      0.30 o 
   2   6  23        2.50        2.63      0.29 o 
   0   7  23        1.32        1.12      0.34 o 
   1   7  23       10.81       10.78      0.74 o 
   0   0  24        3.17        2.21      0.73 o 
   1   0  24       22.16       26.54      1.02 o 
   2   0  24        3.97        4.15      0.67 o 
   3   0  24        1.57        1.31      0.86 o 
   4   0  24        0.26        0.08      0.29 o 
   0   1  24        8.67        9.75      0.78 o 
   1   1  24       11.13        9.71      0.52 o 
   2   1  24        0.92        0.80      0.40 o 
   3   1  24       30.31       32.75      0.98 o 
   4   1  24        0.73        0.69      0.21 o 
   0   2  24        8.70        9.17      0.93 o 
   1   2  24       13.22       12.99      0.50 o 
   2   2  24        5.83        5.19      0.45 o 
   3   2  24        6.62        6.37      0.45 o 
   4   2  24        0.26        0.36      0.24 o 
   0   3  24        0.48        1.57      0.50 o 
   1   3  24        8.55        8.16      0.40 o 
   2   3  24        0.36        0.43      0.31 o 
   3   3  24        6.53        7.24      0.31 o 
   0   4  24       16.91       15.85      0.86 o 
   1   4  24        6.40        5.88      0.41 o 
   2   4  24        1.63        2.47      0.54 o 
   3   4  24        1.41        1.20      0.27 o 
   0   5  24        0.52        0.44      0.40 o 
   1   5  24       13.20       13.38      0.40 o 
   2   5  24        4.21        3.94      0.30 o 
   3   5  24        0.63        0.74      0.48 o 
   0   6  24        2.73        1.93      0.39 o 
   1   6  24        5.93        6.17      0.31 o 
   2   6  24        4.88        4.29      0.38 o 
   1   0  25       20.04       24.50      1.18 o 
   2   0  25       28.44       27.56      1.02 o 
   3   0  25       19.75       25.86      2.53 o 
   4   0  25        0.15        0.01      0.45 o 
   0   1  25       28.20       32.61      1.12 o 
   1   1  25        5.15        4.24      0.49 o 
   2   1  25        1.32        0.87      0.44 o 
   3   1  25        2.34        1.79      0.38 o 
   0   2  25        1.68        1.81      0.56 o 
   1   2  25        1.86        1.69      0.33 o 
   2   2  25        2.34        2.39      0.37 o 
   3   2  25        1.33        1.37      0.30 o 
   0   3  25        6.69        5.79      0.52 o 
   1   3  25        0.18        0.49      0.28 o 
   2   3  25        0.79        0.97      0.30 o 
   3   3  25        1.43        1.33      0.26 o 
   0   4  25        0.36        0.81      0.46 o 
   1   4  25        1.52        1.19      0.29 o 
   2   4  25        2.85        3.32      0.30 o 
   3   4  25        5.12        4.49      0.75 o 
   0   5  25        2.80        1.81      0.36 o 
   1   5  25        0.69        0.76      0.24 o 
   2   5  25        1.02        1.16      0.29 o 
   0   6  25        0.05       -0.03      0.61 o 
   0   0  26        0.50       -0.07      1.16 o 
   1   0  26        7.48        6.11      0.99 o 
   2   0  26       13.79       16.09      1.03 o 
   3   0  26        6.14        4.60      0.68 o 
   0   1  26       11.88       12.08      0.71 o 
   1   1  26        4.33        4.83      0.50 o 
   2   1  26        1.90        1.74      0.40 o 
   3   1  26        2.36        2.45      0.41 o 
   0   2  26        0.00        0.21      0.50 o 
   1   2  26       16.14       17.92      0.75 o 
   2   2  26        4.04        4.10      0.35 o 
   3   2  26        1.47        0.99      0.35 o 
   0   3  26        0.45       -0.02      0.42 o 
   1   3  26        9.02        8.59      0.33 o 
   2   3  26        1.41        1.16      0.25 o 
   0   4  26        1.72        1.54      0.39 o 
   1   4  26        1.10        0.64      0.30 o 
   2   4  26        2.11        2.46      0.33 o 
   0   5  26        1.46        1.42      0.44 o 
   1   5  26        2.12        1.87      0.60 o 
   1   0  27        0.12        0.17      0.70 o 
   2   0  27        2.38        3.08      0.65 o 
   0   1  27        0.02        0.19      0.74 o 
   1   1  27        1.15        0.81      0.49 o 
   2   1  27        1.87        1.68      0.41 o 
   0   2  27       26.18       31.14      1.96 o 
   1   2  27        9.73        8.49      0.48 o 
   2   2  27        1.34        1.11      0.39 o 
   0   3  27        8.88        9.46      0.65 o 
   1   3  27        0.67        0.45      0.33 o 
   0   4  27        4.96        4.87      0.78 o 
   0   0  28       14.05       14.06      1.34 o 
   1   0  28        5.73        5.71      0.71 o 
   0   1  28       33.07       38.49      1.49 o 
   1   1  28        4.09        2.83      0.43 o 
   0   2  28       22.20       21.68      1.28 o 
                                                 
